# Supplementary material for: A unified analytical framework for Mössbauer synchrotron sources
Source: J Synchrotron Radiat. 2026 Jun 19;33(Pt 4):931–8. doi: 10.1107/S1600577526005357 (PMC13344599; doi:10.1107/S1600577526005357)
Supplement: Supplementary file 1 [file s-33-00931-sup1.zip]

Archive with 1 entries (1 files):
- PolarAll7AfterReferee.nb
