# Supplementary material for: A unified analytical framework for Mössbauer synchrotron sources
Source: J Synchrotron Radiat. 2026 Jun 19;33(Pt 4):931–8. doi: 10.1107/S1600577526005357 (PMC13344599; doi:10.1107/S1600577526005357)
Supplement: Supplementary file 1 [file s-33-00931-sup1.zip › PolarAll7AfterReferee.nb]

(* Content-type: application/vnd.wolfram.mathematica *)

(*** Wolfram Notebook File ***)
(* http://www.wolfram.com/nb *)

(* CreatedBy='Mathematica 13.1' *)

(*CacheID: 234*)
(* Internal cache information:
NotebookFileLineBreakTest
NotebookFileLineBreakTest
NotebookDataPosition[       158,          7]
NotebookDataLength[    929612,      20536]
NotebookOptionsPosition[    921695,      20425]
NotebookOutlinePosition[    922172,      20443]
CellTagsIndexPosition[    922129,      20440]
WindowFrame->Normal*)

(* Beginning of Notebook Content *)
Notebook[{

Cell[CellGroupData[{
Cell[BoxData[
 RowBox[{"\[IndentingNewLine]", 
  RowBox[{"(*", " ", 
   RowBox[{"2026.04", ".13", " ", "by", " ", "Krzysztof", " ", 
    RowBox[{"R", ".", " ", "Szyma\:0144ski"}]}], " ", "*)"}], 
  "\[IndentingNewLine]", 
  RowBox[{
   RowBox[{
    RowBox[{"Print", "[", "\"\<SpolFullHam\>\"", "]"}], ";"}], "\[IndentingNewLine]", 
   RowBox[{
    RowBox[{
    "Print", "[", "\"\<Mossbauer spectrum for circularly polarized \
radiation\>\"", "]"}], ";"}], "\[IndentingNewLine]", 
   RowBox[{
    RowBox[{
    "Print", "[", "\"\<full Hamiltionian - explicit form of the intensity \
tensor\>\"", "]"}], ";"}], "\[IndentingNewLine]", "\[IndentingNewLine]", 
   "\[IndentingNewLine]", 
   RowBox[{"(*", " ", 
    RowBox[{
    "explicit", " ", "form", " ", "of", " ", "the", " ", "full", " ", 
     "Hamiltionian"}], " ", "*)"}], "\[IndentingNewLine]", 
   RowBox[{"(*", " ", 
    RowBox[{
     RowBox[{"invariant", " ", "form"}], ",", " ", 
     RowBox[{
      RowBox[{"valid", " ", "for", " ", "B"}], "=", 
      RowBox[{
       RowBox[{"0", " ", "or", " ", "Vzz"}], "=", "0"}]}]}], "  ", "*)"}], 
   "\[IndentingNewLine]", 
   RowBox[{"(*", " ", 
    RowBox[{
     RowBox[{"Explicit", " ", "for", " ", "B"}], "=", "0"}], " ", "*)"}], 
   "\[IndentingNewLine]", 
   RowBox[{"(*", " ", 
    RowBox[{"tensor", " ", "form"}], "     ", "*)"}], " ", 
   "\[IndentingNewLine]", 
   RowBox[{"(*", " ", 
    RowBox[{
     RowBox[{
      RowBox[{
      "2022.06", ".21", " ", "further", " ", "simplification", "  ", "valid", 
       " ", "for", " ", "B"}], "=", 
      RowBox[{
       RowBox[{"0", "  ", "or", " ", "for", " ", "Vzz"}], "=", "0"}]}], ",", 
     " ", 
     RowBox[{"no", " ", "substitution"}]}], "*)"}], "\[IndentingNewLine]", 
   "\[IndentingNewLine]", 
   RowBox[{"(*", " ", 
    RowBox[{"display", " ", "positions", " ", "and", " ", "intensities"}], 
    " ", "*)"}], "\[IndentingNewLine]", 
   RowBox[{
    RowBox[{
     RowBox[{"Palki2", "[", 
      RowBox[{"pos_", ",", "ampl1_"}], "]"}], ":=", 
     RowBox[{"Show", "[", 
      RowBox[{
       RowBox[{"Graphics", "[", 
        RowBox[{"Join", "[", 
         RowBox[{
          RowBox[{"Table", "[", 
           RowBox[{
            RowBox[{"{", 
             RowBox[{
              RowBox[{"RGBColor", "[", 
               RowBox[{"1", ",", "0", ",", "0"}], "]"}], ",", 
              RowBox[{"Thickness", "[", "0.01", "]"}], ",", 
              RowBox[{"Line", "[", 
               RowBox[{"{", 
                RowBox[{
                 RowBox[{"{", 
                  RowBox[{
                   RowBox[{"pos", "[", 
                    RowBox[{"[", "i", "]"}], "]"}], ",", "0"}], "}"}], ",", 
                 RowBox[{"{", 
                  RowBox[{
                   RowBox[{"pos", "[", 
                    RowBox[{"[", "i", "]"}], "]"}], ",", 
                   RowBox[{"-", 
                    RowBox[{"ampl1", "[", 
                    RowBox[{"[", "i", "]"}], "]"}]}]}], "}"}]}], "}"}], 
               "]"}]}], "}"}], ",", 
            RowBox[{"{", 
             RowBox[{"i", ",", "1", ",", 
              RowBox[{"Length", "[", "pos", "]"}]}], "}"}]}], "]"}], ",", 
          RowBox[{"{", 
           RowBox[{"Line", "[", 
            RowBox[{"{", 
             RowBox[{
              RowBox[{"{", 
               RowBox[{
                RowBox[{"Max", "[", "pos", "]"}], ",", "0"}], "}"}], ",", 
              RowBox[{"{", 
               RowBox[{
                RowBox[{"Min", "[", "pos", "]"}], ",", "0"}], "}"}]}], "}"}], 
            "]"}], "}"}]}], "]"}], "]"}], ",", 
       RowBox[{"PlotRange", "\[Rule]", "All"}], ",", 
       RowBox[{"Axes", "\[Rule]", 
        RowBox[{"{", 
         RowBox[{"True", ",", "False"}], "}"}]}], ",", 
       RowBox[{"AspectRatio", "\[Rule]", "0.5"}]}], "]"}]}], ";"}], "\[IndentingNewLine]", 
   RowBox[{
    RowBox[{
     RowBox[{"PalkiCol", "[", 
      RowBox[{"pos_", ",", "ampl1_", ",", "Col_"}], "]"}], ":=", 
     RowBox[{"Show", "[", 
      RowBox[{
       RowBox[{"Graphics", "[", 
        RowBox[{"Join", "[", 
         RowBox[{
          RowBox[{"Table", "[", 
           RowBox[{
            RowBox[{"{", 
             RowBox[{"Col", ",", 
              RowBox[{"Thickness", "[", "0.01", "]"}], ",", 
              RowBox[{"Line", "[", 
               RowBox[{"{", 
                RowBox[{
                 RowBox[{"{", 
                  RowBox[{
                   RowBox[{"pos", "[", 
                    RowBox[{"[", "i", "]"}], "]"}], ",", "0"}], "}"}], ",", 
                 RowBox[{"{", 
                  RowBox[{
                   RowBox[{"pos", "[", 
                    RowBox[{"[", "i", "]"}], "]"}], ",", 
                   RowBox[{"-", 
                    RowBox[{"ampl1", "[", 
                    RowBox[{"[", "i", "]"}], "]"}]}]}], "}"}]}], "}"}], 
               "]"}]}], "}"}], ",", 
            RowBox[{"{", 
             RowBox[{"i", ",", "1", ",", 
              RowBox[{"Length", "[", "pos", "]"}]}], "}"}]}], "]"}], ",", 
          RowBox[{"{", 
           RowBox[{"Line", "[", 
            RowBox[{"{", 
             RowBox[{
              RowBox[{"{", 
               RowBox[{
                RowBox[{"Max", "[", "pos", "]"}], ",", "0"}], "}"}], ",", 
              RowBox[{"{", 
               RowBox[{
                RowBox[{"Min", "[", "pos", "]"}], ",", "0"}], "}"}]}], "}"}], 
            "]"}], "}"}]}], "]"}], "]"}], ",", 
       RowBox[{"PlotRange", "\[Rule]", "All"}], ",", 
       RowBox[{"Axes", "\[Rule]", 
        RowBox[{"{", 
         RowBox[{"True", ",", "False"}], "}"}]}], ",", 
       RowBox[{"AspectRatio", "\[Rule]", "0.5"}]}], "]"}]}], ";"}], 
   "\[IndentingNewLine]", 
   RowBox[{"(*", " ", 
    RowBox[{
    "merge", " ", "lines", " ", "located", " ", "close", " ", "to", " ", 
     "each", " ", "other"}], " ", "*)"}], "\[IndentingNewLine]", "\[IndentingNewLine]", 
   RowBox[{
    RowBox[{
     RowBox[{"PalkiMerge", "[", 
      RowBox[{"pos_", ",", "ampl_", ",", "eps_"}], "]"}], ":=", 
     RowBox[{"Module", "[", 
      RowBox[{
       RowBox[{"{", 
        RowBox[{"tmp", ",", "tmp1"}], "}"}], ",", "\[IndentingNewLine]", 
       RowBox[{
        RowBox[{"tmp", "=", 
         RowBox[{
          RowBox[{"{", 
           RowBox[{"pos", ",", "ampl"}], "}"}], "//", "Transpose"}]}], ";", 
        "\[IndentingNewLine]", 
        RowBox[{"tmp1", "=", 
         RowBox[{
          RowBox[{"Table", "[", 
           RowBox[{
            RowBox[{
             RowBox[{"Select", "[", 
              RowBox[{"tmp", ",", 
               RowBox[{
                RowBox[{
                 RowBox[{"Abs", "[", 
                  RowBox[{
                   RowBox[{"#", "[", 
                    RowBox[{"[", "1", "]"}], "]"}], "-", 
                   RowBox[{"tmp", "[", 
                    RowBox[{"[", 
                    RowBox[{"i", ",", "1"}], "]"}], "]"}]}], "]"}], "<", 
                 "eps"}], "&"}]}], "]"}], "//", "Sort"}], ",", 
            RowBox[{"{", 
             RowBox[{"i", ",", "1", ",", 
              RowBox[{"Length", "[", "tmp", "]"}]}], "}"}]}], "]"}], "//", 
          "Union"}]}], ";", "\[IndentingNewLine]", 
        RowBox[{
         RowBox[{"Map", "[", 
          RowBox[{
           RowBox[{
            RowBox[{"{", 
             RowBox[{
              RowBox[{
               RowBox[{
                RowBox[{"(", 
                 RowBox[{
                  RowBox[{"(", 
                   RowBox[{"#", "//", "Transpose"}], ")"}], "[", 
                  RowBox[{"[", "1", "]"}], "]"}], ")"}], ".", 
                RowBox[{
                 RowBox[{"(", 
                  RowBox[{"#", "//", "Transpose"}], ")"}], "[", 
                 RowBox[{"[", "2", "]"}], "]"}]}], "/", 
               RowBox[{"(", 
                RowBox[{"Plus", "@@", 
                 RowBox[{
                  RowBox[{"(", 
                   RowBox[{"#", "//", "Transpose"}], ")"}], "[", 
                  RowBox[{"[", "2", "]"}], "]"}]}], ")"}]}], ",", 
              RowBox[{"Plus", "@@", 
               RowBox[{
                RowBox[{"(", 
                 RowBox[{"#", "//", "Transpose"}], ")"}], "[", 
                RowBox[{"[", "2", "]"}], "]"}]}]}], "}"}], "&"}], ",", 
           "tmp1"}], "]"}], "//", "Transpose"}]}]}], "]"}]}], ";"}], 
   "\[IndentingNewLine]", "\n", 
   RowBox[{"(*", " ", 
    RowBox[{
    "solution", " ", "of", " ", "the", " ", "4", "th", " ", "order", " ", 
     "equation"}], " ", "*)"}], "\[IndentingNewLine]", 
   RowBox[{
    RowBox[{
     RowBox[{"PQR", "[", 
      RowBox[{"p_", ",", "q_", ",", "r_"}], "]"}], ":=", 
     RowBox[{"Module", "[", 
      RowBox[{
       RowBox[{"{", 
        RowBox[{"s1", ",", "s2", ",", "s3", ",", "s4", ",", "s5", ",", "s6"}],
         "}"}], ",", "\[IndentingNewLine]", 
       RowBox[{
        RowBox[{"s6", "=", 
         RowBox[{
          RowBox[{"2", "*", 
           RowBox[{"p", "^", "3"}]}], "+", 
          RowBox[{"27", "*", 
           RowBox[{"q", "^", "2"}]}], "-", 
          RowBox[{"72", "*", "p", "*", "r"}]}]}], ";", 
        RowBox[{"s5", "=", 
         RowBox[{"(", 
          RowBox[{
           RowBox[{"p", "^", "2"}], "+", 
           RowBox[{"12", "*", "r"}]}], ")"}]}], ";", "\[IndentingNewLine]", 
        RowBox[{"s4", "=", " ", 
         RowBox[{"(", 
          RowBox[{
           RowBox[{
            RowBox[{"-", "8"}], "*", "p"}], "-", 
           RowBox[{"4", "*", 
            RowBox[{"s5", "/", "s2"}]}], "-", "s2"}], ")"}]}], ";", 
        RowBox[{"s3", "=", 
         RowBox[{"Sqrt", "[", 
          RowBox[{
           RowBox[{
            RowBox[{"-", "4"}], "*", "p"}], "+", 
           RowBox[{"4", " ", "*", 
            RowBox[{"s5", "/", "s2"}]}], "+", "s2"}], "]"}]}], ";", 
        "\[IndentingNewLine]", 
        RowBox[{"s2", "=", " ", 
         RowBox[{
          RowBox[{"(", 
           RowBox[{
            RowBox[{"4", "s6"}], "+", 
            RowBox[{"4", "s1"}]}], ")"}], "^", 
          RowBox[{"(", 
           RowBox[{"1", "/", "3"}], ")"}]}]}], ";", 
        RowBox[{"s1", "=", " ", 
         RowBox[{"Sqrt", "[", 
          RowBox[{
           RowBox[{
            RowBox[{"-", "4"}], "*", 
            RowBox[{"s5", "^", "3"}]}], "+", 
           RowBox[{"s6", "^", "2"}]}], "]"}]}], ";", "\[IndentingNewLine]", 
        RowBox[{
         RowBox[{"{", 
          RowBox[{
           RowBox[{"s3", "-", 
            RowBox[{"Sqrt", "[", 
             RowBox[{
              RowBox[{
               RowBox[{"(", 
                RowBox[{
                 RowBox[{"-", "12"}], "*", 
                 RowBox[{"Sqrt", "[", "6", "]"}], "*", "q"}], ")"}], "/", 
               "s3"}], "+", "s4"}], "]"}]}], ",", 
           RowBox[{"s3", "+", 
            RowBox[{"Sqrt", "[", 
             RowBox[{
              RowBox[{
               RowBox[{"(", 
                RowBox[{
                 RowBox[{"-", "12"}], "*", 
                 RowBox[{"Sqrt", "[", "6", "]"}], "*", "q"}], ")"}], "/", 
               "s3"}], "+", "s4"}], "]"}]}], ",", 
           RowBox[{
            RowBox[{"-", "s3"}], "-", 
            RowBox[{"Sqrt", "[", 
             RowBox[{
              RowBox[{
               RowBox[{"(", 
                RowBox[{"12", "*", 
                 RowBox[{"Sqrt", "[", "6", "]"}], "*", "q"}], ")"}], "/", 
               "s3"}], "+", "s4"}], "]"}]}], ",", 
           RowBox[{
            RowBox[{"-", "s3"}], "+", 
            RowBox[{"Sqrt", "[", 
             RowBox[{
              RowBox[{
               RowBox[{"(", 
                RowBox[{"12", "*", 
                 RowBox[{"Sqrt", "[", "6", "]"}], "*", "q"}], ")"}], "/", 
               "s3"}], "+", "s4"}], "]"}]}]}], "}"}], "/", 
         RowBox[{"(", 
          RowBox[{"2", "*", 
           RowBox[{"Sqrt", "[", "6", "]"}]}], ")"}]}]}]}], "]"}]}], ";"}], 
   "\[IndentingNewLine]", "\[IndentingNewLine]", 
   RowBox[{"(*", " ", 
    RowBox[{
     RowBox[{"change", " ", "of", " ", "input", " ", "variables"}], ",", " ", 
     RowBox[{"from", " ", "vectors", " ", "to", " ", "angles"}]}], " ", 
    "*)"}], "\[IndentingNewLine]", 
   RowBox[{
    RowBox[{
     RowBox[{"FromVectToAng", "[", 
      RowBox[{"Bvp_", ",", "EFGp_", ",", "kvp_", ",", "SPol_"}], "]"}], ":=", 
     RowBox[{"Module", "[", 
      RowBox[{
       RowBox[{"{", 
        RowBox[{
        "B", ",", "Vzz", ",", "eta", ",", "tet", ",", "fi", ",", "ktet", ",", 
         "kfi", ",", "ei", ",", "RR", ",", "k", ",", "m", ",", "nx", ",", 
         "ny", ",", "nz", ",", "EFGDiag"}], "}"}], ",", 
       RowBox[{
        RowBox[{"ei", "=", 
         RowBox[{"Eigensystem", "[", "EFGp", "]"}]}], ";", 
        "\[IndentingNewLine]", 
        RowBox[{"Vzz", "=", 
         RowBox[{"ei", "[", 
          RowBox[{"[", 
           RowBox[{"1", ",", "1"}], "]"}], "]"}]}], ";", 
        "\[IndentingNewLine]", 
        RowBox[{"B", "=", 
         RowBox[{"Sqrt", "[", 
          RowBox[{"Bvp", ".", "Bvp"}], "]"}]}], ";", "\[IndentingNewLine]", 
        RowBox[{"nx", "=", 
         RowBox[{
          RowBox[{"Position", "[", 
           RowBox[{
            RowBox[{
             RowBox[{"ei", "[", 
              RowBox[{"[", "1", "]"}], "]"}], "^", "2"}], ",", 
            RowBox[{"Min", "[", 
             RowBox[{
              RowBox[{"ei", "[", 
               RowBox[{"[", "1", "]"}], "]"}], "^", "2"}], "]"}]}], "]"}], "[", 
          RowBox[{"[", 
           RowBox[{"1", ",", "1"}], "]"}], "]"}]}], ";", 
        "\[IndentingNewLine]", 
        RowBox[{"nz", "=", 
         RowBox[{
          RowBox[{"Position", "[", 
           RowBox[{
            RowBox[{
             RowBox[{"ei", "[", 
              RowBox[{"[", "1", "]"}], "]"}], "^", "2"}], ",", 
            RowBox[{"Max", "[", 
             RowBox[{
              RowBox[{"ei", "[", 
               RowBox[{"[", "1", "]"}], "]"}], "^", "2"}], "]"}]}], "]"}], "[", 
          RowBox[{"[", 
           RowBox[{"1", ",", "1"}], "]"}], "]"}]}], ";", 
        "\[IndentingNewLine]", 
        RowBox[{"ny", "=", 
         RowBox[{
          RowBox[{"Complement", "[", 
           RowBox[{
            RowBox[{"{", 
             RowBox[{"1", ",", "2", ",", "3"}], "}"}], ",", 
            RowBox[{"{", "nx", "}"}], ",", 
            RowBox[{"{", "nz", "}"}]}], "]"}], "[", 
          RowBox[{"[", "1", "]"}], "]"}]}], ";", "\[IndentingNewLine]", 
        RowBox[{"RR", "=", 
         RowBox[{"{", 
          RowBox[{
           RowBox[{"ei", "[", 
            RowBox[{"[", 
             RowBox[{"2", ",", "nx"}], "]"}], "]"}], ",", 
           RowBox[{"ei", "[", 
            RowBox[{"[", 
             RowBox[{"2", ",", "ny"}], "]"}], "]"}], ",", 
           RowBox[{"ei", "[", 
            RowBox[{"[", 
             RowBox[{"2", ",", "nz"}], "]"}], "]"}]}], "}"}]}], ";", 
        "\[IndentingNewLine]", 
        RowBox[{"(*", 
         RowBox[{
          RowBox[{"RR", "=", 
           RowBox[{"RR", "*", 
            RowBox[{"Det", "[", "RR", "]"}]}]}], ";"}], "*)"}], 
        "\[IndentingNewLine]", 
        RowBox[{"EFGDiag", "=", 
         RowBox[{
          RowBox[{"(", 
           RowBox[{"RR", ".", "EFGp", ".", 
            RowBox[{"Transpose", "[", "RR", "]"}]}], ")"}], "/", "Vzz"}]}], ";",
         "\[IndentingNewLine]", 
        RowBox[{"eta", "=", 
         RowBox[{
          RowBox[{"EFGDiag", "[", 
           RowBox[{"[", 
            RowBox[{"1", ",", "1"}], "]"}], "]"}], "+", "1"}]}], ";", 
        "\[IndentingNewLine]", 
        RowBox[{"m", "=", 
         RowBox[{
          RowBox[{"RR", ".", "Bvp"}], "/", "B"}]}], ";", 
        "\[IndentingNewLine]", 
        RowBox[{"k", "=", 
         RowBox[{"RR", ".", "kvp"}]}], ";", "\[IndentingNewLine]", 
        RowBox[{
         RowBox[{"{", 
          RowBox[{"tet", ",", "fi"}], "}"}], "=", 
         RowBox[{"Drop", "[", 
          RowBox[{
           RowBox[{"ToSphericalCoordinates", "[", "m", "]"}], ",", "1"}], 
          "]"}]}], ";", "\[IndentingNewLine]", 
        RowBox[{
         RowBox[{"{", 
          RowBox[{"ktet", ",", "kfi"}], "}"}], "=", 
         RowBox[{"Drop", "[", 
          RowBox[{
           RowBox[{"ToSphericalCoordinates", "[", "k", "]"}], ",", "1"}], 
          "]"}]}], ";", 
        RowBox[{"{", 
         RowBox[{
         "B", ",", "Vzz", ",", "eta", ",", "tet", ",", "fi", ",", "ktet", ",",
           "kfi", ",", "SPol"}], "}"}]}]}], "]"}]}], ";"}], 
   "\[IndentingNewLine]", "\[IndentingNewLine]", 
   RowBox[{"(*", " ", 
    RowBox[{
     RowBox[{"change", " ", "of", " ", "input", " ", "variables"}], ",", " ", 
     RowBox[{"from", "  ", "angles", " ", "to", " ", "vectors"}]}], " ", 
    "*)"}], "\[IndentingNewLine]", 
   RowBox[{
    RowBox[{
     RowBox[{"FromAngToVect", "[", 
      RowBox[{
      "B_", ",", "Vzz_", ",", "eta_", ",", "tet_", ",", "fi_", ",", "ktet_", ",",
        "kfi_", ",", "SPol_"}], "]"}], ":=", 
     RowBox[{"Module", "[", 
      RowBox[{
       RowBox[{"{", 
        RowBox[{"Bvp", ",", "EFGp", ",", "kvp"}], "}"}], ",", 
       RowBox[{
        RowBox[{"EFGp", "=", 
         RowBox[{
          RowBox[{"Vzz", "/", "2"}], 
          RowBox[{"{", 
           RowBox[{
            RowBox[{"{", 
             RowBox[{
              RowBox[{"eta", "-", "1"}], ",", "0", ",", "0"}], "}"}], ",", 
            RowBox[{"{", 
             RowBox[{"0", ",", 
              RowBox[{
               RowBox[{"-", "eta"}], "-", "1"}], ",", "0"}], "}"}], ",", 
            RowBox[{"{", 
             RowBox[{"0", ",", "0", ",", "2"}], "}"}]}], "}"}]}]}], ";", 
        "\[IndentingNewLine]", 
        RowBox[{"Bvp", "=", 
         RowBox[{"B", "*", 
          RowBox[{"{", 
           RowBox[{
            RowBox[{
             RowBox[{"Sin", "[", "tet", "]"}], "*", 
             RowBox[{"Cos", "[", "fi", "]"}]}], ",", 
            RowBox[{
             RowBox[{"Sin", "[", "tet", "]"}], "*", 
             RowBox[{"Sin", "[", "fi", "]"}]}], ",", 
            RowBox[{"Cos", "[", "tet", "]"}]}], "}"}]}]}], ";", 
        "\[IndentingNewLine]", 
        RowBox[{"kvp", "=", 
         RowBox[{"{", 
          RowBox[{
           RowBox[{
            RowBox[{"Sin", "[", "ktet", "]"}], 
            RowBox[{"Cos", "[", "kfi", "]"}]}], ",", 
           RowBox[{
            RowBox[{"Sin", "[", "ktet", "]"}], 
            RowBox[{"Sin", "[", "kfi", "]"}]}], ",", 
           RowBox[{"Cos", "[", "ktet", "]"}]}], "}"}]}], ";", 
        "\[IndentingNewLine]", 
        RowBox[{"{", 
         RowBox[{"Bvp", ",", "EFGp", ",", "kvp", ",", "SPol"}], "}"}]}]}], 
      "]"}]}], ";"}], "\[IndentingNewLine]", "\[IndentingNewLine]", 
   "\[IndentingNewLine]", "\[IndentingNewLine]", 
   RowBox[{
    RowBox[{
     RowBox[{"CircFullHam9Tens", "[", 
      RowBox[{"Bv_", ",", "EFG_", ",", "kv_", ",", "SPol_"}], "]"}], ":=", 
     RowBox[{"Module", "[", 
      RowBox[{
       RowBox[{"{", 
        RowBox[{
        "EFGG", ",", "m", ",", "Tra", ",", "a0G", ",", "a1G", ",", "a2G", ",",
          "ff", ",", "Gk", ",", "w", ",", "OuterSveSvek", ",", "h2", ",", 
         "ccw", ",", "kIsymk", ",", "g32", ",", "g12", ",", "p", ",", "q", ",",
          "r", ",", "la", ",", "bet", ",", "v", ",", "i", ",", "t1", ",", 
         "t2", ",", "t3", ",", "BB", ",", "s", ",", "mm", ",", "mp", ",", 
         "kek", ",", "keek", ",", "mem", ",", "meem", ",", "sp", ",", "sm", ",",
          "km", ",", "kem", ",", "keem", ",", "keeks", ",", "keks", ",", " ", 
         "eps", ",", " ", "bg", ",", "fin", ",", "ei", ",", "Vzz", ",", "B", ",",
          "k"}], "}"}], ",", "\[IndentingNewLine]", 
       RowBox[{"(*", " ", 
        RowBox[{
        "Full", " ", "Hamiltonian", " ", "for", " ", "tensor", " ", "input"}],
         " ", "*)"}], "\[IndentingNewLine]", 
       RowBox[{"(*", " ", 
        RowBox[{"Bv", "        ", "-", " ", 
         RowBox[{
         "hyperfine", " ", "magnetic", " ", "field", " ", "induction", " ", 
          "vector", " ", "in", " ", "Teslas"}]}], " ", "*)"}], 
       "\[IndentingNewLine]", 
       RowBox[{"(*", " ", 
        RowBox[{"EFG", "      ", "-", " ", 
         RowBox[{"EFG", " ", "tensor", " ", 
          RowBox[{"(", 
           RowBox[{"matrix", " ", "3", "x3"}], ")"}], " ", "in", " ", 
          RowBox[{"mm", "/", "s"}]}]}], " ", "*)"}], " ", 
       "\[IndentingNewLine]", 
       RowBox[{"(*", " ", 
        RowBox[{"kv", " ", "-", "    ", 
         RowBox[{
         "angulatr", " ", "components", " ", "of", " ", "the", " ", 
          "hyperfine", " ", "field", " ", "vector", " ", "in", " ", "the", " ",
           "PAS", " ", "system", " ", "of", " ", "the", " ", "EFG"}]}], 
        "*)"}], "\[IndentingNewLine]", 
       RowBox[{"(*", " ", 
        RowBox[{
         RowBox[{
          RowBox[{"SPol", "     ", "-", " ", 
           RowBox[{"circular", " ", "polarization", " ", "degree"}], " ", "-",
            "1"}], "<=", "SPol", "\[LessEqual]", "1"}], ",", " ", 
         RowBox[{"SPol", "=", 
          RowBox[{"0", " ", "for", " ", "unpolarized", " ", "beam"}]}]}], " ",
         "*)"}], "\[IndentingNewLine]", "\[IndentingNewLine]", 
       RowBox[{
        RowBox[{"eps", "=", 
         RowBox[{"10", "^", 
          RowBox[{"(", 
           RowBox[{"-", "30"}], ")"}]}]}], ";", 
        RowBox[{"(*", " ", 
         RowBox[{
          RowBox[{"condition", " ", "for", " ", "B"}], "=", "0"}], "*)"}], 
        "\[IndentingNewLine]", 
        RowBox[{"g12", "=", "0.118821"}], ";", 
        RowBox[{"g32", "=", 
         RowBox[{"-", ".067897"}]}], ";", "\[IndentingNewLine]", 
        RowBox[{"ei", "=", 
         RowBox[{"Eigensystem", "[", "EFG", "]"}]}], ";", 
        "\[IndentingNewLine]", 
        RowBox[{"Vzz", "=", 
         RowBox[{
          RowBox[{"Sort", "[", 
           RowBox[{
            RowBox[{"ei", "[", 
             RowBox[{"[", "1", "]"}], "]"}], ",", 
            RowBox[{
             RowBox[{
              RowBox[{"#1", "^", "2"}], ">", 
              RowBox[{"#2", "^", "2"}]}], "&"}]}], "]"}], "[", 
          RowBox[{"[", "1", "]"}], "]"}]}], ";", "\[IndentingNewLine]", 
        RowBox[{"EFGG", "=", 
         RowBox[{"EFG", "/", "Vzz"}]}], ";", "\[IndentingNewLine]", 
        RowBox[{"B", "=", 
         RowBox[{"Sqrt", "[", 
          RowBox[{"Bv", ".", "Bv"}], "]"}]}], ";", "\[IndentingNewLine]", 
        RowBox[{"m", "=", 
         RowBox[{"If", "[", 
          RowBox[{
           RowBox[{"B", "<", "eps"}], ",", 
           RowBox[{"{", 
            RowBox[{"1", ",", "0", ",", "0"}], "}"}], ",", 
           RowBox[{"Bv", "/", "B"}]}], "]"}]}], ";", "\[IndentingNewLine]", 
        RowBox[{"k", "=", "kv"}], ";", "\[IndentingNewLine]", 
        RowBox[{"mem", "=", 
         RowBox[{"m", ".", "EFGG", ".", "m"}]}], ";", 
        RowBox[{"meem", "=", 
         RowBox[{"m", ".", "EFGG", ".", "EFGG", ".", "m"}]}], ";", 
        "\[IndentingNewLine]", 
        RowBox[{"kek", "=", 
         RowBox[{"k", ".", "EFGG", ".", "k"}]}], ";", 
        RowBox[{"keek", "=", 
         RowBox[{"k", ".", "EFGG", ".", "EFGG", ".", "k"}]}], ";", 
        "\[IndentingNewLine]", 
        RowBox[{"km", "=", 
         RowBox[{"k", ".", "m"}]}], ";", 
        RowBox[{"kem", "=", 
         RowBox[{"k", ".", "EFGG", ".", "m"}]}], ";", 
        RowBox[{"keem", "=", 
         RowBox[{"k", ".", "EFGG", ".", "EFGG", ".", "m"}]}], ";", 
        "\[IndentingNewLine]", "\[IndentingNewLine]", "\[IndentingNewLine]", 
        RowBox[{"s", "=", 
         RowBox[{"Sqrt", "[", 
          RowBox[{"Tr", "[", 
           RowBox[{"EFGG", ".", "EFGG"}], "]"}], "]"}]}], ";", 
        "\[IndentingNewLine]", 
        RowBox[{"bg", "=", 
         RowBox[{"B", "*", "g32"}]}], ";", "\[IndentingNewLine]", 
        "\[IndentingNewLine]", 
        RowBox[{"fin", "=", 
         RowBox[{"If", "[", 
          RowBox[{
           RowBox[{"B", ">", "eps"}], ",", "\[IndentingNewLine]", 
           RowBox[{
            RowBox[{
             RowBox[{"w", "=", 
              RowBox[{
               RowBox[{"(", 
                RowBox[{
                 RowBox[{"6", "*", 
                  RowBox[{"la", "^", "3"}]}], "-", 
                 RowBox[{"la", "*", 
                  RowBox[{"s", "^", "2"}], "*", 
                  RowBox[{"Vzz", "^", "2"}]}], "-", 
                 RowBox[{"6", "*", 
                  RowBox[{"bg", "^", "2"}], "*", 
                  RowBox[{"(", 
                   RowBox[{
                    RowBox[{"5", "*", "la"}], "+", 
                    RowBox[{"2", "*", "mem", "*", "Vzz"}]}], ")"}]}]}], ")"}],
                "/", "g32"}]}], ";", "\[IndentingNewLine]", 
             "\[IndentingNewLine]", 
             RowBox[{
              RowBox[{"{", 
               RowBox[{
               "Tra", ",", "a0G", ",", "a1G", ",", "a2G", ",", "h2", ",", 
                "ccw"}], "}"}], "=", 
              RowBox[{"{", 
               RowBox[{
                RowBox[{
                 RowBox[{"3", "/", "8"}], "+", 
                 RowBox[{
                  RowBox[{"(", 
                   RowBox[{"3", "*", "bet", "*", "bg", "*", 
                    RowBox[{"(", 
                    RowBox[{
                    RowBox[{
                    RowBox[{"-", "18"}], "*", 
                    RowBox[{"bg", "^", "2"}]}], "+", 
                    RowBox[{"10", "*", 
                    RowBox[{"la", "^", "2"}]}], "+", 
                    RowBox[{"Vzz", "*", 
                    RowBox[{"(", 
                    RowBox[{
                    RowBox[{"8", "*", "la", "*", "mem"}], "+", 
                    RowBox[{"4", "*", "meem", "*", "Vzz"}], "-", 
                    RowBox[{
                    RowBox[{"s", "^", "2"}], "*", "Vzz"}]}], ")"}]}]}], 
                    ")"}]}], ")"}], "/", 
                  RowBox[{"(", 
                   RowBox[{"8", "*", "g32", "*", "w"}], ")"}]}]}], ",", 
                RowBox[{
                 RowBox[{"(", 
                  RowBox[{
                   RowBox[{"6", "*", 
                    RowBox[{"(", 
                    RowBox[{
                    RowBox[{
                    RowBox[{"-", "9"}], "*", 
                    RowBox[{"bg", "^", "3"}]}], "+", 
                    RowBox[{"3", "*", "bet", "*", 
                    RowBox[{"bg", "^", "2"}], "*", "la"}], "+", 
                    RowBox[{"5", "*", "bg", "*", 
                    RowBox[{"la", "^", "2"}]}], "+", 
                    RowBox[{"bet", "*", 
                    RowBox[{"la", "^", "3"}]}]}], ")"}]}], "-", 
                   RowBox[{
                    RowBox[{"(", 
                    RowBox[{
                    RowBox[{"3", "*", "bg"}], "+", 
                    RowBox[{"bet", "*", "la"}]}], ")"}], "*", 
                    RowBox[{"s", "^", "2"}], "*", 
                    RowBox[{"Vzz", "^", "2"}]}]}], ")"}], "/", 
                 RowBox[{"(", 
                  RowBox[{"2", "*", "g32", "*", "w"}], ")"}]}], ",", 
                RowBox[{
                 RowBox[{"(", 
                  RowBox[{"Vzz", "*", 
                   RowBox[{"(", 
                    RowBox[{
                    RowBox[{"24", "*", "bg", "*", "la"}], "+", 
                    RowBox[{"bet", "*", 
                    RowBox[{"(", 
                    RowBox[{
                    RowBox[{"18", "*", 
                    RowBox[{"bg", "^", "2"}]}], "+", 
                    RowBox[{"6", "*", 
                    RowBox[{"la", "^", "2"}]}], "-", 
                    RowBox[{
                    RowBox[{"s", "^", "2"}], "*", 
                    RowBox[{"Vzz", "^", "2"}]}]}], ")"}]}]}], ")"}]}], ")"}], 
                 "/", 
                 RowBox[{"(", 
                  RowBox[{"2", "*", "g32", "*", "w"}], ")"}]}], ",", 
                RowBox[{
                 RowBox[{"(", 
                  RowBox[{"6", "*", "bg", "*", 
                   RowBox[{"Vzz", "^", "2"}]}], ")"}], "/", 
                 RowBox[{"(", 
                  RowBox[{"g32", "*", "w"}], ")"}]}], ",", 
                RowBox[{
                 RowBox[{"(", 
                  RowBox[{"2", "*", "Vzz", "*", 
                   RowBox[{"(", 
                    RowBox[{
                    RowBox[{
                    RowBox[{"-", "6"}], "*", 
                    RowBox[{"(", 
                    RowBox[{
                    RowBox[{
                    RowBox[{"-", "3"}], "*", 
                    RowBox[{"bg", "^", "2"}]}], "+", 
                    RowBox[{"2", "*", "bet", "*", "bg", "*", "la"}], "+", 
                    RowBox[{"la", "^", "2"}]}], ")"}]}], "+", 
                    RowBox[{
                    RowBox[{"s", "^", "2"}], "*", 
                    RowBox[{"Vzz", "^", "2"}]}]}], ")"}]}], ")"}], "/", 
                 RowBox[{"(", 
                  RowBox[{"g32", "*", "w"}], ")"}]}], ",", 
                RowBox[{
                 RowBox[{"(", 
                  RowBox[{
                   RowBox[{
                    RowBox[{"-", "4"}], "*", 
                    RowBox[{"(", 
                    RowBox[{
                    RowBox[{"3", "*", "bet", "*", "bg"}], "+", "la"}], ")"}], 
                    "*", 
                    RowBox[{"s", "^", "2"}], "*", 
                    RowBox[{"Vzz", "^", "2"}]}], "+", 
                   RowBox[{"24", "*", 
                    RowBox[{"(", 
                    RowBox[{
                    RowBox[{
                    RowBox[{"-", "3"}], "*", 
                    RowBox[{"bg", "^", "2"}], "*", "la"}], "+", 
                    RowBox[{"la", "^", "3"}], "+", 
                    RowBox[{"bet", "*", "bg", "*", 
                    RowBox[{"(", 
                    RowBox[{
                    RowBox[{"2", "*", 
                    RowBox[{"la", "^", "2"}]}], "+", 
                    RowBox[{"2", "*", "la", "*", "mem", "*", "Vzz"}], "+", 
                    RowBox[{"meem", "*", 
                    RowBox[{"Vzz", "^", "2"}]}]}], ")"}]}]}], ")"}]}]}], 
                  ")"}], "/", 
                 RowBox[{"(", 
                  RowBox[{"g32", "*", "w"}], ")"}]}]}], "}"}]}], ";", 
             "\[IndentingNewLine]", "\[IndentingNewLine]", 
             "\[IndentingNewLine]", 
             RowBox[{"Gk", "=", 
              RowBox[{
               RowBox[{
                RowBox[{"-", "1"}], "/", "8"}], "*", 
               RowBox[{"(", 
                RowBox[{
                 RowBox[{"a0G", "*", "km"}], "+", 
                 RowBox[{"a1G", "*", "kem"}], " ", "+", 
                 RowBox[{"a2G", "*", "keem"}]}], ")"}]}]}], ";", 
             "\[IndentingNewLine]", 
             RowBox[{"OuterSveSvek", "=", 
              RowBox[{
               RowBox[{"(", 
                RowBox[{"3", "*", "B", "*", 
                 RowBox[{"(", 
                  RowBox[{
                   RowBox[{
                    RowBox[{
                    RowBox[{"(", 
                    RowBox[{
                    RowBox[{"3", "*", "B", "*", "bet", "*", "g32"}], "+", 
                    "la"}], ")"}], "^", "2"}], "*", 
                    RowBox[{
                    RowBox[{"(", "km", ")"}], "^", "2"}]}], "+", 
                   RowBox[{"Vzz", "*", 
                    RowBox[{"(", 
                    RowBox[{
                    RowBox[{
                    RowBox[{"(", 
                    RowBox[{
                    RowBox[{"3", "*", "B", "*", "bet", "*", "g32"}], "+", 
                    "la"}], ")"}], "*", 
                    RowBox[{"(", " ", 
                    RowBox[{"2", " ", 
                    RowBox[{"(", "kem", ")"}], 
                    RowBox[{"(", "km", ")"}]}], ")"}]}], "+", 
                    RowBox[{"Vzz", "*", 
                    RowBox[{
                    RowBox[{"(", "kem", ")"}], "^", "2"}]}]}], ")"}]}]}], 
                  ")"}]}], ")"}], "/", 
               RowBox[{"(", 
                RowBox[{"2", "*", "w"}], ")"}]}]}], ";", 
             "\[IndentingNewLine]", 
             RowBox[{"(*", 
              RowBox[{
               RowBox[{"h1", "=", 
                RowBox[{"a2G", "*", "4"}]}], ";"}], "*)"}], 
             "\[IndentingNewLine]", "\[IndentingNewLine]", 
             RowBox[{"(*", " ", 
              RowBox[{"the", " ", "intensity", " ", "tensor"}], "*)"}], 
             "\[IndentingNewLine]", 
             RowBox[{"kIsymk", "=", 
              RowBox[{
               RowBox[{"1", "/", "32"}], 
               RowBox[{"(", 
                RowBox[{
                 RowBox[{"bet", "*", "a2G", "*", "4", "*", 
                  RowBox[{"(", "keek", ")"}]}], "+", 
                 RowBox[{"h2", "*", "kek"}], "+", "ccw", "-", 
                 RowBox[{"bet", "*", "16", "*", "OuterSveSvek"}]}], ")"}]}]}],
              ";", "\[IndentingNewLine]", 
             RowBox[{"(*", " ", 
              RowBox[{
              "end", " ", "of", " ", "the", " ", "intensity", " ", "tensor"}],
               "*)"}], "\[IndentingNewLine]", 
             RowBox[{"(*", 
              RowBox[{
               RowBox[{"--", 
                RowBox[{"--", 
                 RowBox[{"--", 
                  RowBox[{"Spectrum", ":", " ", "fin"}]}]}]}], "=", 
               RowBox[{
                RowBox[{
                 RowBox[{
                  RowBox[{"{", 
                   RowBox[{"velocities", ",", " ", "intensities", ",", " ", 
                    RowBox[{"powder", " ", "intensities"}]}], " ", "}"}], 
                  "--"}], "--"}], 
                RowBox[{"--", "-"}]}]}], " ", "*)"}], "\[IndentingNewLine]", 
             "\[IndentingNewLine]", "\[IndentingNewLine]", 
             "\[IndentingNewLine]", 
             RowBox[{"v", "=", 
              RowBox[{"(", 
               RowBox[{"(", 
                RowBox[{
                 RowBox[{"1", "/", "2"}], "*", 
                 RowBox[{"(", 
                  RowBox[{"la", "-", 
                   RowBox[{"B", "*", "bet", "*", "g12"}]}], ")"}]}], ")"}], 
               ")"}]}], ";", "\[IndentingNewLine]", 
             RowBox[{"i", "=", 
              RowBox[{"(", 
               RowBox[{"(", 
                RowBox[{
                 RowBox[{"(", 
                  RowBox[{"Tra", "-", "kIsymk", "-", 
                   RowBox[{"SPol", "*", "2", "*", "Gk"}]}], ")"}], "/", "2"}],
                 ")"}], ")"}]}], ";", "\[IndentingNewLine]", 
             "\[IndentingNewLine]", "\[IndentingNewLine]", 
             "\[IndentingNewLine]", 
             RowBox[{"(*", 
              RowBox[{
               RowBox[{
                RowBox[{"--", 
                 RowBox[{"--", 
                  RowBox[{"--", "eigenvalues"}]}]}], " ", 
                RowBox[{
                 RowBox[{
                  RowBox[{"calculation", "--"}], "--"}], "--"}]}], "-"}], " ",
               "*)"}], "\[IndentingNewLine]", "\[IndentingNewLine]", 
             RowBox[{
              RowBox[{"{", 
               RowBox[{"p", ",", "q", ",", "r"}], "}"}], "=", 
              RowBox[{"{", 
               RowBox[{
                RowBox[{
                 RowBox[{
                  RowBox[{"-", "10"}], "*", 
                  RowBox[{"bg", "^", "2"}]}], "-", 
                 RowBox[{
                  RowBox[{"(", 
                   RowBox[{
                    RowBox[{"s", "^", "2"}], "*", 
                    RowBox[{"Vzz", "^", "2"}]}], ")"}], "/", "3"}]}], ",", 
                RowBox[{
                 RowBox[{"-", "8"}], "*", 
                 RowBox[{"bg", "^", "2"}], "*", "mem", "*", "Vzz"}], ",", 
                RowBox[{
                 RowBox[{"9", "*", 
                  RowBox[{"bg", "^", "4"}]}], "+", 
                 RowBox[{
                  RowBox[{"bg", "^", "2"}], "*", 
                  RowBox[{"(", 
                   RowBox[{
                    RowBox[{
                    RowBox[{"-", "4"}], "*", "meem"}], "+", 
                    RowBox[{"s", "^", "2"}]}], ")"}], "*", 
                  RowBox[{"Vzz", "^", "2"}]}], "+", 
                 RowBox[{
                  RowBox[{"(", 
                   RowBox[{
                    RowBox[{"s", "^", "4"}], "*", 
                    RowBox[{"Vzz", "^", "4"}]}], ")"}], "/", "36"}]}]}], 
               "}"}]}], ";", "\[IndentingNewLine]", "\[IndentingNewLine]", 
             RowBox[{"la", "=", 
              RowBox[{"If", "[", 
               RowBox[{
                RowBox[{"B", "<", "0.0001"}], ",", "\[IndentingNewLine]", 
                RowBox[{"(", 
                 RowBox[{
                  RowBox[{"mm", "=", 
                   RowBox[{"Sqrt", "[", 
                    RowBox[{
                    RowBox[{"6", "*", "meem"}], "+", 
                    RowBox[{"s", "*", 
                    RowBox[{"(", 
                    RowBox[{
                    RowBox[{
                    RowBox[{"-", "2"}], "*", 
                    RowBox[{"Sqrt", "[", "6", "]"}], "*", "mem"}], "+", "s"}],
                     ")"}]}]}], "]"}]}], ";", 
                  RowBox[{"mp", "=", 
                   RowBox[{"Sqrt", "[", 
                    RowBox[{
                    RowBox[{"6", "*", "meem"}], "+", 
                    RowBox[{"s", "*", 
                    RowBox[{"(", 
                    RowBox[{
                    RowBox[{"2", "*", 
                    RowBox[{"Sqrt", "[", "6", "]"}], "*", "mem"}], "+", "s"}],
                     ")"}]}]}], "]"}]}], ";", "\[IndentingNewLine]", 
                  RowBox[{"sp", "=", 
                   RowBox[{"(", 
                    RowBox[{
                    RowBox[{
                    RowBox[{"Sqrt", "[", "6", "]"}], "*", "mem"}], "+", 
                    RowBox[{"3", "*", "s"}]}], ")"}]}], ";", 
                  RowBox[{"sm", "=", 
                   RowBox[{"(", 
                    RowBox[{
                    RowBox[{"-", 
                    RowBox[{"(", 
                    RowBox[{
                    RowBox[{"Sqrt", "[", "6", "]"}], "*", "mem"}], ")"}]}], "+", 
                    RowBox[{"3", "*", "s"}]}], ")"}]}], ";", 
                  RowBox[{"{", 
                   RowBox[{
                    RowBox[{
                    RowBox[{"-", 
                    RowBox[{"(", 
                    RowBox[{
                    RowBox[{"(", 
                    RowBox[{"bg", "*", "mm"}], ")"}], "/", "s"}], ")"}]}], "+", 
                    RowBox[{
                    RowBox[{"(", 
                    RowBox[{"6", "*", 
                    RowBox[{"bg", "^", "3"}], "*", 
                    RowBox[{"(", 
                    RowBox[{
                    RowBox[{"mem", "*", 
                    RowBox[{"s", "^", "2"}], "*", 
                    RowBox[{"(", 
                    RowBox[{
                    RowBox[{"3", "*", "mem"}], "-", 
                    RowBox[{"2", "*", 
                    RowBox[{"Sqrt", "[", "6", "]"}], "*", "s"}]}], ")"}]}], "+", 
                    RowBox[{"3", "*", "meem", "*", 
                    RowBox[{"(", 
                    RowBox[{
                    RowBox[{
                    RowBox[{"-", "6"}], "*", "meem"}], "+", 
                    RowBox[{"s", "*", "sp"}]}], ")"}]}]}], ")"}]}], ")"}], "/", 
                    RowBox[{"(", 
                    RowBox[{"mm", "*", 
                    RowBox[{"s", "^", "5"}], "*", 
                    RowBox[{"Vzz", "^", "2"}]}], ")"}]}], "+", 
                    RowBox[{
                    RowBox[{"(", 
                    RowBox[{
                    RowBox[{"Sqrt", "[", "6", "]"}], "*", 
                    RowBox[{"bg", "^", "2"}], "*", 
                    RowBox[{"(", 
                    RowBox[{
                    RowBox[{"3", "*", "meem"}], "-", 
                    RowBox[{"2", "*", 
                    RowBox[{"s", "^", "2"}]}]}], ")"}]}], ")"}], "/", 
                    RowBox[{"(", 
                    RowBox[{
                    RowBox[{"s", "^", "3"}], "*", "Vzz"}], ")"}]}], "-", 
                    RowBox[{
                    RowBox[{"(", 
                    RowBox[{"s", "*", "Vzz"}], ")"}], "/", 
                    RowBox[{"Sqrt", "[", "6", "]"}]}]}], ",", 
                    RowBox[{
                    RowBox[{
                    RowBox[{"(", 
                    RowBox[{"bg", "*", "mm"}], ")"}], "/", "s"}], "+", 
                    RowBox[{
                    RowBox[{"(", 
                    RowBox[{"6", "*", 
                    RowBox[{"bg", "^", "3"}], "*", 
                    RowBox[{"(", 
                    RowBox[{
                    RowBox[{"18", "*", 
                    RowBox[{"meem", "^", "2"}]}], "+", 
                    RowBox[{"mem", "*", 
                    RowBox[{"s", "^", "2"}], "*", 
                    RowBox[{"(", 
                    RowBox[{
                    RowBox[{
                    RowBox[{"-", "3"}], "*", "mem"}], "+", 
                    RowBox[{"2", "*", 
                    RowBox[{"Sqrt", "[", "6", "]"}], "*", "s"}]}], ")"}]}], "-", 
                    RowBox[{"3", "*", "meem", "*", "s", "*", "sp"}]}], 
                    ")"}]}], ")"}], "/", 
                    RowBox[{"(", 
                    RowBox[{"mm", "*", 
                    RowBox[{"s", "^", "5"}], "*", 
                    RowBox[{"Vzz", "^", "2"}]}], ")"}]}], "+", 
                    RowBox[{
                    RowBox[{"(", 
                    RowBox[{
                    RowBox[{"Sqrt", "[", "6", "]"}], "*", 
                    RowBox[{"bg", "^", "2"}], "*", 
                    RowBox[{"(", 
                    RowBox[{
                    RowBox[{"3", "*", "meem"}], "-", 
                    RowBox[{"2", "*", 
                    RowBox[{"s", "^", "2"}]}]}], ")"}]}], ")"}], "/", 
                    RowBox[{"(", 
                    RowBox[{
                    RowBox[{"s", "^", "3"}], "*", "Vzz"}], ")"}]}], "-", 
                    RowBox[{
                    RowBox[{"(", 
                    RowBox[{"s", "*", "Vzz"}], ")"}], "/", 
                    RowBox[{"Sqrt", "[", "6", "]"}]}]}], ",", 
                    RowBox[{
                    RowBox[{"-", 
                    RowBox[{"(", 
                    RowBox[{
                    RowBox[{"(", 
                    RowBox[{"bg", "*", "mp"}], ")"}], "/", "s"}], ")"}]}], "+", 
                    RowBox[{
                    RowBox[{"(", 
                    RowBox[{"6", "*", 
                    RowBox[{"bg", "^", "3"}], "*", 
                    RowBox[{"(", 
                    RowBox[{
                    RowBox[{"mem", "*", 
                    RowBox[{"s", "^", "2"}], "*", 
                    RowBox[{"(", 
                    RowBox[{
                    RowBox[{"3", "*", "mem"}], "+", 
                    RowBox[{"2", "*", 
                    RowBox[{"Sqrt", "[", "6", "]"}], "*", "s"}]}], ")"}]}], "+", 
                    RowBox[{"3", "*", "meem", "*", 
                    RowBox[{"(", 
                    RowBox[{
                    RowBox[{
                    RowBox[{"-", "6"}], "*", "meem"}], "+", 
                    RowBox[{"s", "*", "sm"}]}], ")"}]}]}], ")"}]}], ")"}], "/", 
                    RowBox[{"(", 
                    RowBox[{"mp", "*", 
                    RowBox[{"s", "^", "5"}], "*", 
                    RowBox[{"Vzz", "^", "2"}]}], ")"}]}], "+", 
                    RowBox[{
                    RowBox[{"(", 
                    RowBox[{
                    RowBox[{"Sqrt", "[", "6", "]"}], "*", 
                    RowBox[{"bg", "^", "2"}], "*", 
                    RowBox[{"(", 
                    RowBox[{
                    RowBox[{
                    RowBox[{"-", "3"}], "*", "meem"}], "+", 
                    RowBox[{"2", "*", 
                    RowBox[{"s", "^", "2"}]}]}], ")"}]}], ")"}], "/", 
                    RowBox[{"(", 
                    RowBox[{
                    RowBox[{"s", "^", "3"}], "*", "Vzz"}], ")"}]}], "+", 
                    RowBox[{
                    RowBox[{"(", 
                    RowBox[{"s", "*", "Vzz"}], ")"}], "/", 
                    RowBox[{"Sqrt", "[", "6", "]"}]}]}], ",", 
                    RowBox[{
                    RowBox[{
                    RowBox[{"(", 
                    RowBox[{"bg", "*", "mp"}], ")"}], "/", "s"}], "-", 
                    RowBox[{
                    RowBox[{"(", 
                    RowBox[{"6", "*", 
                    RowBox[{"bg", "^", "3"}], "*", 
                    RowBox[{"(", 
                    RowBox[{
                    RowBox[{"mem", "*", 
                    RowBox[{"s", "^", "2"}], "*", 
                    RowBox[{"(", 
                    RowBox[{
                    RowBox[{"3", "*", "mem"}], "+", 
                    RowBox[{"2", "*", 
                    RowBox[{"Sqrt", "[", "6", "]"}], "*", "s"}]}], ")"}]}], "+", 
                    RowBox[{"3", "*", "meem", "*", 
                    RowBox[{"(", 
                    RowBox[{
                    RowBox[{
                    RowBox[{"-", "6"}], "*", "meem"}], "+", 
                    RowBox[{"s", "*", "sm"}]}], ")"}]}]}], ")"}]}], ")"}], "/", 
                    RowBox[{"(", 
                    RowBox[{"mp", "*", 
                    RowBox[{"s", "^", "5"}], "*", 
                    RowBox[{"Vzz", "^", "2"}]}], ")"}]}], "+", 
                    RowBox[{
                    RowBox[{"(", 
                    RowBox[{
                    RowBox[{"Sqrt", "[", "6", "]"}], "*", 
                    RowBox[{"bg", "^", "2"}], "*", 
                    RowBox[{"(", 
                    RowBox[{
                    RowBox[{
                    RowBox[{"-", "3"}], "*", "meem"}], "+", 
                    RowBox[{"2", "*", 
                    RowBox[{"s", "^", "2"}]}]}], ")"}]}], ")"}], "/", 
                    RowBox[{"(", 
                    RowBox[{
                    RowBox[{"s", "^", "3"}], "*", "Vzz"}], ")"}]}], "+", 
                    RowBox[{
                    RowBox[{"(", 
                    RowBox[{"s", "*", "Vzz"}], ")"}], "/", 
                    RowBox[{"Sqrt", "[", "6", "]"}]}]}]}], "}"}]}], ")"}], ",", 
                RowBox[{"Re", "[", 
                 RowBox[{"PQR", "[", 
                  RowBox[{"p", ",", "q", ",", "r"}], "]"}], "]"}]}], "]"}]}], 
             ";"}], "\[IndentingNewLine]", "\[IndentingNewLine]", 
            RowBox[{"(*", 
             RowBox[{"la", "=", 
              RowBox[{"Re", "[", 
               RowBox[{"x", "/.", 
                RowBox[{"{", 
                 RowBox[{"ToRules", "[", 
                  RowBox[{"Roots", "[", 
                   RowBox[{
                    RowBox[{
                    RowBox[{
                    RowBox[{"x", "^", "4"}], "+", 
                    RowBox[{"p", "*", 
                    RowBox[{"x", "^", "2"}]}], "+", 
                    RowBox[{"q", "*", "x"}], "+", "r"}], "\[Equal]", "0"}], ",",
                     "x"}], "]"}], "]"}], "}"}]}], "]"}]}], "*)"}], 
            "\[IndentingNewLine]", 
            RowBox[{"(*", 
             RowBox[{
              RowBox[{"la", "=", 
               RowBox[{"Re", "[", 
                RowBox[{"Table", "[", 
                 RowBox[{
                  RowBox[{"Root", "[", 
                   RowBox[{
                    RowBox[{
                    RowBox[{
                    RowBox[{"#", "^", "4"}], "+", 
                    RowBox[{"p", "*", 
                    RowBox[{"#", "^", "2"}]}], "+", 
                    RowBox[{"q", "*", "#"}], "+", "r"}], "&"}], ",", "kk"}], 
                   "]"}], ",", 
                  RowBox[{"{", 
                   RowBox[{"kk", ",", "4"}], "}"}]}], "]"}], "]"}]}], ";"}], 
             "*)"}], "\[IndentingNewLine]", 
            RowBox[{"(*", 
             RowBox[{
              RowBox[{"Print", "[", 
               RowBox[{"\"\<test OK\>\"", ",", 
                RowBox[{
                 RowBox[{"la", "^", "4"}], "+", 
                 RowBox[{"p", "*", 
                  RowBox[{"la", "^", "2"}]}], "+", 
                 RowBox[{"q", "*", "la"}], "+", "r"}]}], "]"}], ";"}], "*)"}], 
            RowBox[{"(*", 
             RowBox[{
              RowBox[{"{", 
               RowBox[{"t1", ",", "t2"}], "}"}], "=", "fin"}], "*)"}], ";", 
            "\[IndentingNewLine]", 
            RowBox[{
             RowBox[{"{", 
              RowBox[{"v", ",", "i"}], "}"}], "=", 
             RowBox[{"{", 
              RowBox[{"v", ",", "i"}], "}"}]}], ";", "\[IndentingNewLine]", 
            RowBox[{"bet", "=", 
             RowBox[{"{", 
              RowBox[{
               RowBox[{"-", "1"}], ",", "1"}], "}"}]}], ";", 
            RowBox[{"{", 
             RowBox[{
              RowBox[{"(", 
               RowBox[{"v", "//", "Flatten"}], ")"}], ",", 
              RowBox[{"(", 
               RowBox[{"i", "//", "Flatten"}], ")"}]}], "}"}]}], ",", 
           RowBox[{"(*", " ", 
            RowBox[{
             RowBox[{"case", " ", "B"}], "=", "0"}], "*)"}], 
           RowBox[{"(", 
            RowBox[{
             RowBox[{"keeks", "=", 
              RowBox[{"6", "*", 
               RowBox[{"keek", "/", 
                RowBox[{"s", "^", "2"}]}]}]}], ";", 
             RowBox[{"keks", "=", 
              RowBox[{"2", " ", 
               RowBox[{"Sqrt", "[", "6", "]"}], "  ", 
               RowBox[{"kek", "/", "s"}]}]}], ";", "\[IndentingNewLine]", 
             RowBox[{"{", 
              RowBox[{
               RowBox[{"s", "*", "Vzz", 
                RowBox[{
                 RowBox[{"{", 
                  RowBox[{
                   RowBox[{"-", "1"}], ",", 
                   RowBox[{"-", "1"}], ",", "1", ",", "1", ",", 
                   RowBox[{"-", "1"}], ",", 
                   RowBox[{"-", "1"}], ",", "1", ",", "1"}], "}"}], "/", 
                 RowBox[{"(", 
                  RowBox[{"2", "*", 
                   RowBox[{"Sqrt", "[", "6", "]"}]}], ")"}]}]}], ",", 
               RowBox[{
                RowBox[{"{", 
                 RowBox[{
                  RowBox[{"1", "+", "keeks"}], ",", 
                  RowBox[{"7", "-", "keeks", "-", "keks"}], ",", 
                  RowBox[{"1", "+", "keeks"}], ",", 
                  RowBox[{"7", "-", "keeks", "+", "keks"}], ",", 
                  RowBox[{"7", "-", "keeks", "-", "keks"}], ",", 
                  RowBox[{"1", "+", "keeks"}], ",", 
                  RowBox[{"7", "-", "keeks", "+", "keks"}], ",", 
                  RowBox[{"1", "+", "keeks"}]}], "}"}], "/", "32"}]}], 
              "}"}]}], ")"}]}], "]"}]}]}]}], "]"}]}], ";"}], 
   "\[IndentingNewLine]", "\[IndentingNewLine]", 
   RowBox[{
    RowBox[{
     RowBox[{"CircFullHam9", "[", 
      RowBox[{
      "B_", ",", "Vzz_", ",", "eta_", ",", "tet_", ",", "fi_", ",", "ktet_", ",",
        "kfi_", ",", "SPol_"}], "]"}], ":=", 
     RowBox[{"Module", "[", 
      RowBox[{
       RowBox[{"{", 
        RowBox[{
        "EFGG", ",", "m", ",", "Tra", ",", "a0G", ",", "a1G", ",", "a2G", ",",
          "ff", ",", "Gk", ",", "w", ",", "OuterSveSvek", ",", "h2", ",", 
         "ccw", ",", "kIsymk", ",", "k", ",", "g32", ",", "g12", ",", "p", ",",
          "q", ",", "r", ",", "la", ",", "bet", ",", "v", ",", "i", ",", "t1",
          ",", "t2", ",", "t3", ",", "BB", ",", "s", ",", "mm", ",", "mp", ",",
          "kek", ",", "keek", ",", "mem", ",", "meem", ",", "sp", ",", "sm", ",",
          "km", ",", "kem", ",", "keem", ",", "keeks", ",", "keks", ",", " ", 
         "eps", ",", " ", "bg", ",", "fin"}], "}"}], ",", 
       "\[IndentingNewLine]", 
       RowBox[{"(*", " ", 
        RowBox[{"B", "        ", "-", " ", 
         RowBox[{
         "hyperfine", " ", "magnetic", " ", "field", " ", "induction", " ", 
          "in", " ", "Teslas"}]}], " ", "*)"}], "\[IndentingNewLine]", 
       RowBox[{"(*", " ", 
        RowBox[{
         RowBox[{"Vzz", "      ", "-", " ", 
          RowBox[{
          "dominant", " ", "component", " ", "of", " ", "EFG", " ", "in", " ", 
           RowBox[{"mm", "/", "s"}], "  ", "if", " ", "eta"}]}], "=", "0"}], 
        " ", "*)"}], " ", 
       RowBox[{"(*", " ", 
        RowBox[{
         RowBox[{"Vzz", "/", "s"}], " ", "is", " ", "the", " ", "separation", 
         " ", "between", " ", "lines", " ", "in", " ", "the", " ", 
         "quadrupole", " ", "doublet"}], "*)"}], "\[IndentingNewLine]", 
       RowBox[{"(*", " ", 
        RowBox[{"eta", "      ", "-", " ", 
         RowBox[{"asymmetry", " ", "parameter"}]}], "  ", "*)"}], 
       "\[IndentingNewLine]", 
       RowBox[{"(*", " ", 
        RowBox[{
         RowBox[{"tet", " ", "fi"}], "   ", "-", " ", 
         RowBox[{
         "angular", " ", "components", " ", "of", " ", "the", " ", 
          "hyperfine", " ", "field", " ", "vector", " ", "in", " ", "the", " ",
           "PAS", " ", "system", " ", "of", " ", "the", " ", "EFG"}]}], " ", 
        "*)"}], "\[IndentingNewLine]", 
       RowBox[{"(*", " ", 
        RowBox[{"ktet", ",", 
         RowBox[{"kfi", " ", "-", " ", 
          RowBox[{
          "angular", " ", "components", " ", "of", " ", "the", " ", "wave", " ",
            "vector", " ", "in", " ", "the", " ", "PAS", " ", "system", " ", 
           "of", " ", "the", " ", "EFG"}]}]}], "*)"}], "\[IndentingNewLine]", 
       RowBox[{"(*", " ", 
        RowBox[{
         RowBox[{
          RowBox[{"SPol", "     ", "-", " ", 
           RowBox[{"circular", " ", "polarization", " ", "degree"}], " ", "-",
            "1"}], "<=", "SPol", "\[LessEqual]", "1"}], ",", " ", 
         RowBox[{"SPol", "=", 
          RowBox[{"0", " ", "for", " ", "unpolarized", " ", "beam"}]}]}], " ",
         "*)"}], "\[IndentingNewLine]", "\[IndentingNewLine]", 
       RowBox[{"(*", " ", 
        RowBox[{
         RowBox[{
         "2021.06", ".29", "  ", "redefinition", " ", "of", " ", "the", " ", 
          "variables"}], ",", " ", 
         RowBox[{"no", " ", "division", " ", "by", " ", "B"}], ",", " ", 
         RowBox[{
          RowBox[{
          "probably", "  ", "solve", " ", "problem", " ", "of", " ", "B"}], "=",
           "0"}]}], "*)"}], "\[IndentingNewLine]", 
       RowBox[{"(*", " ", 
        RowBox[{
         RowBox[{"2022.06", ".21", "  ", "tinvariant", " ", "form"}], ",", 
         " ", 
         RowBox[{
          RowBox[{"valid", " ", "for", " ", "B"}], "=", 
          RowBox[{
           RowBox[{"0", " ", "or", " ", "Vzz"}], "=", "0"}]}]}], "  ", "*)"}],
        "\[IndentingNewLine]", 
       RowBox[{"(*", 
        RowBox[{
         RowBox[{"Print", "[", 
          RowBox[{"\"\<B,Vzz\>\"", ",", "B", ",", "Vzz"}], "]"}], ";"}], 
        "*)"}], "\[IndentingNewLine]", 
       RowBox[{
        RowBox[{"EFGG", "=", 
         RowBox[{
          RowBox[{"1", "/", "2"}], 
          RowBox[{"{", 
           RowBox[{
            RowBox[{"{", 
             RowBox[{
              RowBox[{"eta", "-", "1"}], ",", "0", ",", "0"}], "}"}], ",", 
            RowBox[{"{", 
             RowBox[{"0", ",", 
              RowBox[{
               RowBox[{"-", "eta"}], "-", "1"}], ",", "0"}], "}"}], ",", 
            RowBox[{"{", 
             RowBox[{"0", ",", "0", ",", "2"}], "}"}]}], "}"}]}]}], ";", "\n", 
        RowBox[{"m", "=", 
         RowBox[{"{", 
          RowBox[{
           RowBox[{
            RowBox[{"Sin", "[", "tet", "]"}], "*", 
            RowBox[{"Cos", "[", "fi", "]"}]}], ",", 
           RowBox[{
            RowBox[{"Sin", "[", "tet", "]"}], "*", 
            RowBox[{"Sin", "[", "fi", "]"}]}], ",", 
           RowBox[{"Cos", "[", "tet", "]"}]}], "}"}]}], ";", 
        "\[IndentingNewLine]", 
        RowBox[{"k", "=", 
         RowBox[{"{", 
          RowBox[{
           RowBox[{
            RowBox[{"Sin", "[", "ktet", "]"}], 
            RowBox[{"Cos", "[", "kfi", "]"}]}], ",", 
           RowBox[{
            RowBox[{"Sin", "[", "ktet", "]"}], 
            RowBox[{"Sin", "[", "kfi", "]"}]}], ",", 
           RowBox[{"Cos", "[", "ktet", "]"}]}], "}"}]}], ";", 
        "\[IndentingNewLine]", 
        RowBox[{"mem", "=", 
         RowBox[{"m", ".", "EFGG", ".", "m"}]}], ";", 
        RowBox[{"meem", "=", 
         RowBox[{"m", ".", "EFGG", ".", "EFGG", ".", "m"}]}], ";", 
        "\[IndentingNewLine]", 
        RowBox[{"kek", "=", 
         RowBox[{"k", ".", "EFGG", ".", "k"}]}], ";", 
        RowBox[{"keek", "=", 
         RowBox[{"k", ".", "EFGG", ".", "EFGG", ".", "k"}]}], ";", 
        "\[IndentingNewLine]", 
        RowBox[{"km", "=", 
         RowBox[{"k", ".", "m"}]}], ";", 
        RowBox[{"kem", "=", 
         RowBox[{"k", ".", "EFGG", ".", "m"}]}], ";", 
        RowBox[{"keem", "=", 
         RowBox[{"k", ".", "EFGG", ".", "EFGG", ".", "m"}]}], ";", 
        "\[IndentingNewLine]", "\[IndentingNewLine]", 
        RowBox[{"eps", "=", 
         RowBox[{"10", "^", 
          RowBox[{"(", 
           RowBox[{"-", "30"}], ")"}]}]}], ";", 
        RowBox[{"(*", " ", 
         RowBox[{
          RowBox[{"condition", " ", "for", " ", "B"}], "=", "0"}], "*)"}], 
        "\[IndentingNewLine]", 
        RowBox[{"g12", "=", "0.118821"}], ";", 
        RowBox[{"g32", "=", 
         RowBox[{"-", ".067897"}]}], ";", "\[IndentingNewLine]", 
        RowBox[{"s", "=", 
         RowBox[{"Sqrt", "[", 
          RowBox[{"Tr", "[", 
           RowBox[{"EFGG", ".", "EFGG"}], "]"}], "]"}]}], ";", 
        "\[IndentingNewLine]", 
        RowBox[{"bg", "=", 
         RowBox[{"B", "*", "g32"}]}], ";", "\[IndentingNewLine]", 
        "\[IndentingNewLine]", 
        RowBox[{"fin", "=", 
         RowBox[{"If", "[", 
          RowBox[{
           RowBox[{"B", ">", "eps"}], ",", "\[IndentingNewLine]", 
           RowBox[{
            RowBox[{
             RowBox[{"w", "=", 
              RowBox[{
               RowBox[{"(", 
                RowBox[{
                 RowBox[{"6", "*", 
                  RowBox[{"la", "^", "3"}]}], "-", 
                 RowBox[{"la", "*", 
                  RowBox[{"s", "^", "2"}], "*", 
                  RowBox[{"Vzz", "^", "2"}]}], "-", 
                 RowBox[{"6", "*", 
                  RowBox[{"bg", "^", "2"}], "*", 
                  RowBox[{"(", 
                   RowBox[{
                    RowBox[{"5", "*", "la"}], "+", 
                    RowBox[{"2", "*", "mem", "*", "Vzz"}]}], ")"}]}]}], ")"}],
                "/", "g32"}]}], ";", "\[IndentingNewLine]", 
             "\[IndentingNewLine]", 
             RowBox[{
              RowBox[{"{", 
               RowBox[{
               "Tra", ",", "a0G", ",", "a1G", ",", "a2G", ",", "h2", ",", 
                "ccw"}], "}"}], "=", 
              RowBox[{"{", 
               RowBox[{
                RowBox[{
                 RowBox[{"3", "/", "8"}], "+", 
                 RowBox[{
                  RowBox[{"(", 
                   RowBox[{"3", "*", "bet", "*", "bg", "*", 
                    RowBox[{"(", 
                    RowBox[{
                    RowBox[{
                    RowBox[{"-", "18"}], "*", 
                    RowBox[{"bg", "^", "2"}]}], "+", 
                    RowBox[{"10", "*", 
                    RowBox[{"la", "^", "2"}]}], "+", 
                    RowBox[{"Vzz", "*", 
                    RowBox[{"(", 
                    RowBox[{
                    RowBox[{"8", "*", "la", "*", "mem"}], "+", 
                    RowBox[{"4", "*", "meem", "*", "Vzz"}], "-", 
                    RowBox[{
                    RowBox[{"s", "^", "2"}], "*", "Vzz"}]}], ")"}]}]}], 
                    ")"}]}], ")"}], "/", 
                  RowBox[{"(", 
                   RowBox[{"8", "*", "g32", "*", "w"}], ")"}]}]}], ",", 
                RowBox[{
                 RowBox[{"(", 
                  RowBox[{
                   RowBox[{"6", "*", 
                    RowBox[{"(", 
                    RowBox[{
                    RowBox[{
                    RowBox[{"-", "9"}], "*", 
                    RowBox[{"bg", "^", "3"}]}], "+", 
                    RowBox[{"3", "*", "bet", "*", 
                    RowBox[{"bg", "^", "2"}], "*", "la"}], "+", 
                    RowBox[{"5", "*", "bg", "*", 
                    RowBox[{"la", "^", "2"}]}], "+", 
                    RowBox[{"bet", "*", 
                    RowBox[{"la", "^", "3"}]}]}], ")"}]}], "-", 
                   RowBox[{
                    RowBox[{"(", 
                    RowBox[{
                    RowBox[{"3", "*", "bg"}], "+", 
                    RowBox[{"bet", "*", "la"}]}], ")"}], "*", 
                    RowBox[{"s", "^", "2"}], "*", 
                    RowBox[{"Vzz", "^", "2"}]}]}], ")"}], "/", 
                 RowBox[{"(", 
                  RowBox[{"2", "*", "g32", "*", "w"}], ")"}]}], ",", 
                RowBox[{
                 RowBox[{"(", 
                  RowBox[{"Vzz", "*", 
                   RowBox[{"(", 
                    RowBox[{
                    RowBox[{"24", "*", "bg", "*", "la"}], "+", 
                    RowBox[{"bet", "*", 
                    RowBox[{"(", 
                    RowBox[{
                    RowBox[{"18", "*", 
                    RowBox[{"bg", "^", "2"}]}], "+", 
                    RowBox[{"6", "*", 
                    RowBox[{"la", "^", "2"}]}], "-", 
                    RowBox[{
                    RowBox[{"s", "^", "2"}], "*", 
                    RowBox[{"Vzz", "^", "2"}]}]}], ")"}]}]}], ")"}]}], ")"}], 
                 "/", 
                 RowBox[{"(", 
                  RowBox[{"2", "*", "g32", "*", "w"}], ")"}]}], ",", 
                RowBox[{
                 RowBox[{"(", 
                  RowBox[{"6", "*", "bg", "*", 
                   RowBox[{"Vzz", "^", "2"}]}], ")"}], "/", 
                 RowBox[{"(", 
                  RowBox[{"g32", "*", "w"}], ")"}]}], ",", 
                RowBox[{
                 RowBox[{"(", 
                  RowBox[{"2", "*", "Vzz", "*", 
                   RowBox[{"(", 
                    RowBox[{
                    RowBox[{
                    RowBox[{"-", "6"}], "*", 
                    RowBox[{"(", 
                    RowBox[{
                    RowBox[{
                    RowBox[{"-", "3"}], "*", 
                    RowBox[{"bg", "^", "2"}]}], "+", 
                    RowBox[{"2", "*", "bet", "*", "bg", "*", "la"}], "+", 
                    RowBox[{"la", "^", "2"}]}], ")"}]}], "+", 
                    RowBox[{
                    RowBox[{"s", "^", "2"}], "*", 
                    RowBox[{"Vzz", "^", "2"}]}]}], ")"}]}], ")"}], "/", 
                 RowBox[{"(", 
                  RowBox[{"g32", "*", "w"}], ")"}]}], ",", 
                RowBox[{
                 RowBox[{"(", 
                  RowBox[{
                   RowBox[{
                    RowBox[{"-", "4"}], "*", 
                    RowBox[{"(", 
                    RowBox[{
                    RowBox[{"3", "*", "bet", "*", "bg"}], "+", "la"}], ")"}], 
                    "*", 
                    RowBox[{"s", "^", "2"}], "*", 
                    RowBox[{"Vzz", "^", "2"}]}], "+", 
                   RowBox[{"24", "*", 
                    RowBox[{"(", 
                    RowBox[{
                    RowBox[{
                    RowBox[{"-", "3"}], "*", 
                    RowBox[{"bg", "^", "2"}], "*", "la"}], "+", 
                    RowBox[{"la", "^", "3"}], "+", 
                    RowBox[{"bet", "*", "bg", "*", 
                    RowBox[{"(", 
                    RowBox[{
                    RowBox[{"2", "*", 
                    RowBox[{"la", "^", "2"}]}], "+", 
                    RowBox[{"2", "*", "la", "*", "mem", "*", "Vzz"}], "+", 
                    RowBox[{"meem", "*", 
                    RowBox[{"Vzz", "^", "2"}]}]}], ")"}]}]}], ")"}]}]}], 
                  ")"}], "/", 
                 RowBox[{"(", 
                  RowBox[{"g32", "*", "w"}], ")"}]}]}], "}"}]}], ";", 
             "\[IndentingNewLine]", "\[IndentingNewLine]", 
             "\[IndentingNewLine]", 
             RowBox[{"Gk", "=", 
              RowBox[{
               RowBox[{
                RowBox[{"-", "1"}], "/", "8"}], "*", 
               RowBox[{"(", 
                RowBox[{
                 RowBox[{"a0G", "*", "km"}], "+", 
                 RowBox[{"a1G", "*", "kem"}], " ", "+", 
                 RowBox[{"a2G", "*", "keem"}]}], ")"}]}]}], ";", 
             "\[IndentingNewLine]", 
             RowBox[{"OuterSveSvek", "=", 
              RowBox[{
               RowBox[{"(", 
                RowBox[{"3", "*", "B", "*", 
                 RowBox[{"(", 
                  RowBox[{
                   RowBox[{
                    RowBox[{
                    RowBox[{"(", 
                    RowBox[{
                    RowBox[{"3", "*", "B", "*", "bet", "*", "g32"}], "+", 
                    "la"}], ")"}], "^", "2"}], "*", 
                    RowBox[{
                    RowBox[{"(", "km", ")"}], "^", "2"}]}], "+", 
                   RowBox[{"Vzz", "*", 
                    RowBox[{"(", 
                    RowBox[{
                    RowBox[{
                    RowBox[{"(", 
                    RowBox[{
                    RowBox[{"3", "*", "B", "*", "bet", "*", "g32"}], "+", 
                    "la"}], ")"}], "*", 
                    RowBox[{"(", " ", 
                    RowBox[{"2", " ", 
                    RowBox[{"(", "kem", ")"}], 
                    RowBox[{"(", "km", ")"}]}], ")"}]}], "+", 
                    RowBox[{"Vzz", "*", 
                    RowBox[{
                    RowBox[{"(", "kem", ")"}], "^", "2"}]}]}], ")"}]}]}], 
                  ")"}]}], ")"}], "/", 
               RowBox[{"(", 
                RowBox[{"2", "*", "w"}], ")"}]}]}], ";", 
             "\[IndentingNewLine]", 
             RowBox[{"(*", 
              RowBox[{
               RowBox[{"h1", "=", 
                RowBox[{"a2G", "*", "4"}]}], ";"}], "*)"}], 
             "\[IndentingNewLine]", "\[IndentingNewLine]", 
             RowBox[{"(*", " ", 
              RowBox[{"the", " ", "intensity", " ", "tensor"}], "*)"}], 
             "\[IndentingNewLine]", 
             RowBox[{"kIsymk", "=", 
              RowBox[{
               RowBox[{"1", "/", "32"}], 
               RowBox[{"(", 
                RowBox[{
                 RowBox[{"bet", "*", "a2G", "*", "4", "*", 
                  RowBox[{"(", "keek", ")"}]}], "+", 
                 RowBox[{"h2", "*", "kek"}], "+", "ccw", "-", 
                 RowBox[{"bet", "*", "16", "*", "OuterSveSvek"}]}], ")"}]}]}],
              ";", "\[IndentingNewLine]", 
             RowBox[{"(*", " ", 
              RowBox[{
              "end", " ", "of", " ", "the", " ", "intensity", " ", "tensor"}],
               "*)"}], "\[IndentingNewLine]", 
             RowBox[{"(*", 
              RowBox[{
               RowBox[{"--", 
                RowBox[{"--", 
                 RowBox[{"--", 
                  RowBox[{"Spectrum", ":", " ", "fin"}]}]}]}], "=", 
               RowBox[{
                RowBox[{
                 RowBox[{
                  RowBox[{"{", 
                   RowBox[{"velocities", ",", " ", "intensities", ",", " ", 
                    RowBox[{"powder", " ", "intensities"}]}], " ", "}"}], 
                  "--"}], "--"}], 
                RowBox[{"--", "-"}]}]}], " ", "*)"}], "\[IndentingNewLine]", 
             "\[IndentingNewLine]", "\[IndentingNewLine]", 
             "\[IndentingNewLine]", 
             RowBox[{"v", "=", 
              RowBox[{"(", 
               RowBox[{"(", 
                RowBox[{
                 RowBox[{"1", "/", "2"}], "*", 
                 RowBox[{"(", 
                  RowBox[{"la", "-", 
                   RowBox[{"B", "*", "bet", "*", "g12"}]}], ")"}]}], ")"}], 
               ")"}]}], ";", "\[IndentingNewLine]", 
             RowBox[{"i", "=", 
              RowBox[{"(", 
               RowBox[{"(", 
                RowBox[{
                 RowBox[{"(", 
                  RowBox[{"Tra", "-", "kIsymk", "-", 
                   RowBox[{"SPol", "*", "2", "*", "Gk"}]}], ")"}], "/", "2"}],
                 ")"}], ")"}]}], ";", "\[IndentingNewLine]", 
             "\[IndentingNewLine]", "\[IndentingNewLine]", 
             "\[IndentingNewLine]", 
             RowBox[{"(*", 
              RowBox[{
               RowBox[{
                RowBox[{"--", 
                 RowBox[{"--", 
                  RowBox[{"--", "eigenvalues"}]}]}], " ", 
                RowBox[{
                 RowBox[{
                  RowBox[{"calculation", "--"}], "--"}], "--"}]}], "-"}], " ",
               "*)"}], "\[IndentingNewLine]", "\[IndentingNewLine]", 
             RowBox[{
              RowBox[{"{", 
               RowBox[{"p", ",", "q", ",", "r"}], "}"}], "=", 
              RowBox[{"{", 
               RowBox[{
                RowBox[{
                 RowBox[{
                  RowBox[{"-", "10"}], "*", 
                  RowBox[{"bg", "^", "2"}]}], "-", 
                 RowBox[{
                  RowBox[{"(", 
                   RowBox[{
                    RowBox[{"s", "^", "2"}], "*", 
                    RowBox[{"Vzz", "^", "2"}]}], ")"}], "/", "3"}]}], ",", 
                RowBox[{
                 RowBox[{"-", "8"}], "*", 
                 RowBox[{"bg", "^", "2"}], "*", "mem", "*", "Vzz"}], ",", 
                RowBox[{
                 RowBox[{"9", "*", 
                  RowBox[{"bg", "^", "4"}]}], "+", 
                 RowBox[{
                  RowBox[{"bg", "^", "2"}], "*", 
                  RowBox[{"(", 
                   RowBox[{
                    RowBox[{
                    RowBox[{"-", "4"}], "*", "meem"}], "+", 
                    RowBox[{"s", "^", "2"}]}], ")"}], "*", 
                  RowBox[{"Vzz", "^", "2"}]}], "+", 
                 RowBox[{
                  RowBox[{"(", 
                   RowBox[{
                    RowBox[{"s", "^", "4"}], "*", 
                    RowBox[{"Vzz", "^", "4"}]}], ")"}], "/", "36"}]}]}], 
               "}"}]}], ";", "\[IndentingNewLine]", "\[IndentingNewLine]", 
             RowBox[{"la", "=", 
              RowBox[{"If", "[", 
               RowBox[{
                RowBox[{"B", "<", "0.0001"}], ",", "\[IndentingNewLine]", 
                RowBox[{"(", 
                 RowBox[{
                  RowBox[{"mm", "=", 
                   RowBox[{"Sqrt", "[", 
                    RowBox[{
                    RowBox[{"6", "*", "meem"}], "+", 
                    RowBox[{"s", "*", 
                    RowBox[{"(", 
                    RowBox[{
                    RowBox[{
                    RowBox[{"-", "2"}], "*", 
                    RowBox[{"Sqrt", "[", "6", "]"}], "*", "mem"}], "+", "s"}],
                     ")"}]}]}], "]"}]}], ";", 
                  RowBox[{"mp", "=", 
                   RowBox[{"Sqrt", "[", 
                    RowBox[{
                    RowBox[{"6", "*", "meem"}], "+", 
                    RowBox[{"s", "*", 
                    RowBox[{"(", 
                    RowBox[{
                    RowBox[{"2", "*", 
                    RowBox[{"Sqrt", "[", "6", "]"}], "*", "mem"}], "+", "s"}],
                     ")"}]}]}], "]"}]}], ";", "\[IndentingNewLine]", 
                  RowBox[{"sp", "=", 
                   RowBox[{"(", 
                    RowBox[{
                    RowBox[{
                    RowBox[{"Sqrt", "[", "6", "]"}], "*", "mem"}], "+", 
                    RowBox[{"3", "*", "s"}]}], ")"}]}], ";", 
                  RowBox[{"sm", "=", 
                   RowBox[{"(", 
                    RowBox[{
                    RowBox[{"-", 
                    RowBox[{"(", 
                    RowBox[{
                    RowBox[{"Sqrt", "[", "6", "]"}], "*", "mem"}], ")"}]}], "+", 
                    RowBox[{"3", "*", "s"}]}], ")"}]}], ";", 
                  RowBox[{"{", 
                   RowBox[{
                    RowBox[{
                    RowBox[{"-", 
                    RowBox[{"(", 
                    RowBox[{
                    RowBox[{"(", 
                    RowBox[{"bg", "*", "mm"}], ")"}], "/", "s"}], ")"}]}], "+", 
                    RowBox[{
                    RowBox[{"(", 
                    RowBox[{"6", "*", 
                    RowBox[{"bg", "^", "3"}], "*", 
                    RowBox[{"(", 
                    RowBox[{
                    RowBox[{"mem", "*", 
                    RowBox[{"s", "^", "2"}], "*", 
                    RowBox[{"(", 
                    RowBox[{
                    RowBox[{"3", "*", "mem"}], "-", 
                    RowBox[{"2", "*", 
                    RowBox[{"Sqrt", "[", "6", "]"}], "*", "s"}]}], ")"}]}], "+", 
                    RowBox[{"3", "*", "meem", "*", 
                    RowBox[{"(", 
                    RowBox[{
                    RowBox[{
                    RowBox[{"-", "6"}], "*", "meem"}], "+", 
                    RowBox[{"s", "*", "sp"}]}], ")"}]}]}], ")"}]}], ")"}], "/", 
                    RowBox[{"(", 
                    RowBox[{"mm", "*", 
                    RowBox[{"s", "^", "5"}], "*", 
                    RowBox[{"Vzz", "^", "2"}]}], ")"}]}], "+", 
                    RowBox[{
                    RowBox[{"(", 
                    RowBox[{
                    RowBox[{"Sqrt", "[", "6", "]"}], "*", 
                    RowBox[{"bg", "^", "2"}], "*", 
                    RowBox[{"(", 
                    RowBox[{
                    RowBox[{"3", "*", "meem"}], "-", 
                    RowBox[{"2", "*", 
                    RowBox[{"s", "^", "2"}]}]}], ")"}]}], ")"}], "/", 
                    RowBox[{"(", 
                    RowBox[{
                    RowBox[{"s", "^", "3"}], "*", "Vzz"}], ")"}]}], "-", 
                    RowBox[{
                    RowBox[{"(", 
                    RowBox[{"s", "*", "Vzz"}], ")"}], "/", 
                    RowBox[{"Sqrt", "[", "6", "]"}]}]}], ",", 
                    RowBox[{
                    RowBox[{
                    RowBox[{"(", 
                    RowBox[{"bg", "*", "mm"}], ")"}], "/", "s"}], "+", 
                    RowBox[{
                    RowBox[{"(", 
                    RowBox[{"6", "*", 
                    RowBox[{"bg", "^", "3"}], "*", 
                    RowBox[{"(", 
                    RowBox[{
                    RowBox[{"18", "*", 
                    RowBox[{"meem", "^", "2"}]}], "+", 
                    RowBox[{"mem", "*", 
                    RowBox[{"s", "^", "2"}], "*", 
                    RowBox[{"(", 
                    RowBox[{
                    RowBox[{
                    RowBox[{"-", "3"}], "*", "mem"}], "+", 
                    RowBox[{"2", "*", 
                    RowBox[{"Sqrt", "[", "6", "]"}], "*", "s"}]}], ")"}]}], "-", 
                    RowBox[{"3", "*", "meem", "*", "s", "*", "sp"}]}], 
                    ")"}]}], ")"}], "/", 
                    RowBox[{"(", 
                    RowBox[{"mm", "*", 
                    RowBox[{"s", "^", "5"}], "*", 
                    RowBox[{"Vzz", "^", "2"}]}], ")"}]}], "+", 
                    RowBox[{
                    RowBox[{"(", 
                    RowBox[{
                    RowBox[{"Sqrt", "[", "6", "]"}], "*", 
                    RowBox[{"bg", "^", "2"}], "*", 
                    RowBox[{"(", 
                    RowBox[{
                    RowBox[{"3", "*", "meem"}], "-", 
                    RowBox[{"2", "*", 
                    RowBox[{"s", "^", "2"}]}]}], ")"}]}], ")"}], "/", 
                    RowBox[{"(", 
                    RowBox[{
                    RowBox[{"s", "^", "3"}], "*", "Vzz"}], ")"}]}], "-", 
                    RowBox[{
                    RowBox[{"(", 
                    RowBox[{"s", "*", "Vzz"}], ")"}], "/", 
                    RowBox[{"Sqrt", "[", "6", "]"}]}]}], ",", 
                    RowBox[{
                    RowBox[{"-", 
                    RowBox[{"(", 
                    RowBox[{
                    RowBox[{"(", 
                    RowBox[{"bg", "*", "mp"}], ")"}], "/", "s"}], ")"}]}], "+", 
                    RowBox[{
                    RowBox[{"(", 
                    RowBox[{"6", "*", 
                    RowBox[{"bg", "^", "3"}], "*", 
                    RowBox[{"(", 
                    RowBox[{
                    RowBox[{"mem", "*", 
                    RowBox[{"s", "^", "2"}], "*", 
                    RowBox[{"(", 
                    RowBox[{
                    RowBox[{"3", "*", "mem"}], "+", 
                    RowBox[{"2", "*", 
                    RowBox[{"Sqrt", "[", "6", "]"}], "*", "s"}]}], ")"}]}], "+", 
                    RowBox[{"3", "*", "meem", "*", 
                    RowBox[{"(", 
                    RowBox[{
                    RowBox[{
                    RowBox[{"-", "6"}], "*", "meem"}], "+", 
                    RowBox[{"s", "*", "sm"}]}], ")"}]}]}], ")"}]}], ")"}], "/", 
                    RowBox[{"(", 
                    RowBox[{"mp", "*", 
                    RowBox[{"s", "^", "5"}], "*", 
                    RowBox[{"Vzz", "^", "2"}]}], ")"}]}], "+", 
                    RowBox[{
                    RowBox[{"(", 
                    RowBox[{
                    RowBox[{"Sqrt", "[", "6", "]"}], "*", 
                    RowBox[{"bg", "^", "2"}], "*", 
                    RowBox[{"(", 
                    RowBox[{
                    RowBox[{
                    RowBox[{"-", "3"}], "*", "meem"}], "+", 
                    RowBox[{"2", "*", 
                    RowBox[{"s", "^", "2"}]}]}], ")"}]}], ")"}], "/", 
                    RowBox[{"(", 
                    RowBox[{
                    RowBox[{"s", "^", "3"}], "*", "Vzz"}], ")"}]}], "+", 
                    RowBox[{
                    RowBox[{"(", 
                    RowBox[{"s", "*", "Vzz"}], ")"}], "/", 
                    RowBox[{"Sqrt", "[", "6", "]"}]}]}], ",", 
                    RowBox[{
                    RowBox[{
                    RowBox[{"(", 
                    RowBox[{"bg", "*", "mp"}], ")"}], "/", "s"}], "-", 
                    RowBox[{
                    RowBox[{"(", 
                    RowBox[{"6", "*", 
                    RowBox[{"bg", "^", "3"}], "*", 
                    RowBox[{"(", 
                    RowBox[{
                    RowBox[{"mem", "*", 
                    RowBox[{"s", "^", "2"}], "*", 
                    RowBox[{"(", 
                    RowBox[{
                    RowBox[{"3", "*", "mem"}], "+", 
                    RowBox[{"2", "*", 
                    RowBox[{"Sqrt", "[", "6", "]"}], "*", "s"}]}], ")"}]}], "+", 
                    RowBox[{"3", "*", "meem", "*", 
                    RowBox[{"(", 
                    RowBox[{
                    RowBox[{
                    RowBox[{"-", "6"}], "*", "meem"}], "+", 
                    RowBox[{"s", "*", "sm"}]}], ")"}]}]}], ")"}]}], ")"}], "/", 
                    RowBox[{"(", 
                    RowBox[{"mp", "*", 
                    RowBox[{"s", "^", "5"}], "*", 
                    RowBox[{"Vzz", "^", "2"}]}], ")"}]}], "+", 
                    RowBox[{
                    RowBox[{"(", 
                    RowBox[{
                    RowBox[{"Sqrt", "[", "6", "]"}], "*", 
                    RowBox[{"bg", "^", "2"}], "*", 
                    RowBox[{"(", 
                    RowBox[{
                    RowBox[{
                    RowBox[{"-", "3"}], "*", "meem"}], "+", 
                    RowBox[{"2", "*", 
                    RowBox[{"s", "^", "2"}]}]}], ")"}]}], ")"}], "/", 
                    RowBox[{"(", 
                    RowBox[{
                    RowBox[{"s", "^", "3"}], "*", "Vzz"}], ")"}]}], "+", 
                    RowBox[{
                    RowBox[{"(", 
                    RowBox[{"s", "*", "Vzz"}], ")"}], "/", 
                    RowBox[{"Sqrt", "[", "6", "]"}]}]}]}], "}"}]}], ")"}], ",", 
                RowBox[{"Re", "[", 
                 RowBox[{"PQR", "[", 
                  RowBox[{"p", ",", "q", ",", "r"}], "]"}], "]"}]}], "]"}]}], 
             ";"}], "\[IndentingNewLine]", "\[IndentingNewLine]", 
            RowBox[{"(*", 
             RowBox[{"la", "=", 
              RowBox[{"Re", "[", 
               RowBox[{"x", "/.", 
                RowBox[{"{", 
                 RowBox[{"ToRules", "[", 
                  RowBox[{"Roots", "[", 
                   RowBox[{
                    RowBox[{
                    RowBox[{
                    RowBox[{"x", "^", "4"}], "+", 
                    RowBox[{"p", "*", 
                    RowBox[{"x", "^", "2"}]}], "+", 
                    RowBox[{"q", "*", "x"}], "+", "r"}], "\[Equal]", "0"}], ",",
                     "x"}], "]"}], "]"}], "}"}]}], "]"}]}], "*)"}], 
            "\[IndentingNewLine]", 
            RowBox[{"(*", 
             RowBox[{
              RowBox[{"la", "=", 
               RowBox[{"Re", "[", 
                RowBox[{"Table", "[", 
                 RowBox[{
                  RowBox[{"Root", "[", 
                   RowBox[{
                    RowBox[{
                    RowBox[{
                    RowBox[{"#", "^", "4"}], "+", 
                    RowBox[{"p", "*", 
                    RowBox[{"#", "^", "2"}]}], "+", 
                    RowBox[{"q", "*", "#"}], "+", "r"}], "&"}], ",", "kk"}], 
                   "]"}], ",", 
                  RowBox[{"{", 
                   RowBox[{"kk", ",", "4"}], "}"}]}], "]"}], "]"}]}], ";"}], 
             "*)"}], "\[IndentingNewLine]", 
            RowBox[{"(*", 
             RowBox[{
              RowBox[{"Print", "[", 
               RowBox[{"\"\<test OK\>\"", ",", 
                RowBox[{
                 RowBox[{"la", "^", "4"}], "+", 
                 RowBox[{"p", "*", 
                  RowBox[{"la", "^", "2"}]}], "+", 
                 RowBox[{"q", "*", "la"}], "+", "r"}]}], "]"}], ";"}], "*)"}], 
            RowBox[{"(*", 
             RowBox[{
              RowBox[{"{", 
               RowBox[{"t1", ",", "t2"}], "}"}], "=", "fin"}], "*)"}], ";", 
            "\[IndentingNewLine]", 
            RowBox[{
             RowBox[{"{", 
              RowBox[{"v", ",", "i"}], "}"}], "=", 
             RowBox[{"{", 
              RowBox[{"v", ",", "i"}], "}"}]}], ";", "\[IndentingNewLine]", 
            RowBox[{"bet", "=", 
             RowBox[{"{", 
              RowBox[{
               RowBox[{"-", "1"}], ",", "1"}], "}"}]}], ";", 
            RowBox[{"{", 
             RowBox[{
              RowBox[{"(", 
               RowBox[{"v", "//", "Flatten"}], ")"}], ",", 
              RowBox[{"(", 
               RowBox[{"i", "//", "Flatten"}], ")"}]}], "}"}]}], ",", 
           RowBox[{"(*", " ", 
            RowBox[{
             RowBox[{"case", " ", "B"}], "=", "0"}], "*)"}], 
           RowBox[{"(", 
            RowBox[{
             RowBox[{"keeks", "=", 
              RowBox[{"6", "*", 
               RowBox[{"keek", "/", 
                RowBox[{"s", "^", "2"}]}]}]}], ";", 
             RowBox[{"keks", "=", 
              RowBox[{"2", " ", 
               RowBox[{"Sqrt", "[", "6", "]"}], "  ", 
               RowBox[{"kek", "/", "s"}]}]}], ";", "\[IndentingNewLine]", 
             RowBox[{"{", 
              RowBox[{
               RowBox[{"s", "*", "Vzz", 
                RowBox[{
                 RowBox[{"{", 
                  RowBox[{
                   RowBox[{"-", "1"}], ",", 
                   RowBox[{"-", "1"}], ",", "1", ",", "1", ",", 
                   RowBox[{"-", "1"}], ",", 
                   RowBox[{"-", "1"}], ",", "1", ",", "1"}], "}"}], "/", 
                 RowBox[{"(", 
                  RowBox[{"2", "*", 
                   RowBox[{"Sqrt", "[", "6", "]"}]}], ")"}]}]}], ",", 
               RowBox[{
                RowBox[{"{", 
                 RowBox[{
                  RowBox[{"1", "+", "keeks"}], ",", 
                  RowBox[{"7", "-", "keeks", "-", "keks"}], ",", 
                  RowBox[{"1", "+", "keeks"}], ",", 
                  RowBox[{"7", "-", "keeks", "+", "keks"}], ",", 
                  RowBox[{"7", "-", "keeks", "-", "keks"}], ",", 
                  RowBox[{"1", "+", "keeks"}], ",", 
                  RowBox[{"7", "-", "keeks", "+", "keks"}], ",", 
                  RowBox[{"1", "+", "keeks"}]}], "}"}], "/", "32"}]}], 
              "}"}]}], ")"}]}], "]"}]}]}]}], "]"}]}], ";"}], 
   "\[IndentingNewLine]", "\[IndentingNewLine]", "\[IndentingNewLine]", 
   "\[IndentingNewLine]", 
   RowBox[{"(*", 
    RowBox[{"Old", " ", "version"}], " ", "*)"}], "\[IndentingNewLine]", "\[IndentingNewLine]", 
   RowBox[{
    RowBox[{
     RowBox[{"CircFullHam", "[", 
      RowBox[{
      "B_", ",", "Vzz_", ",", "eta_", ",", "tet_", ",", "fi_", ",", "ktet_", ",",
        "kfi_", ",", "SPol_"}], "]"}], ":=", 
     RowBox[{"Module", "[", 
      RowBox[{
       RowBox[{"{", 
        RowBox[{
        "One", ",", "EFG", ",", "m", ",", "Tra", ",", "a0G", ",", "a1G", ",", 
         "w", ",", "G", ",", "Sve", ",", "cc", ",", "Isym", ",", "k", ",", 
         "R", ",", "g32", ",", "g12", ",", "p", ",", "q", ",", "r", ",", 
         "eig"}], "}"}], ",", 
       RowBox[{
        RowBox[{"One", "=", 
         RowBox[{"{", 
          RowBox[{
           RowBox[{"{", 
            RowBox[{"1", ",", "0", ",", "0"}], "}"}], ",", 
           RowBox[{"{", 
            RowBox[{"0", ",", "1", ",", "0"}], "}"}], ",", 
           RowBox[{"{", 
            RowBox[{"0", ",", "0", ",", "1"}], "}"}]}], "}"}]}], ";", 
        "\[IndentingNewLine]", 
        RowBox[{"EFG", "=", 
         RowBox[{
          RowBox[{
           RowBox[{"-", "R"}], "/", "2"}], 
          RowBox[{"{", 
           RowBox[{
            RowBox[{"{", 
             RowBox[{
              RowBox[{"1", "-", "eta"}], ",", "0", ",", "0"}], "}"}], ",", 
            RowBox[{"{", 
             RowBox[{"0", ",", 
              RowBox[{"1", "+", "eta"}], ",", "0"}], "}"}], ",", 
            RowBox[{"{", 
             RowBox[{"0", ",", "0", ",", 
              RowBox[{"-", "2"}]}], "}"}]}], "}"}]}]}], ";", "\n", 
        RowBox[{"m", "=", 
         RowBox[{"{", 
          RowBox[{
           RowBox[{
            RowBox[{"Sin", "[", "tet", "]"}], "*", 
            RowBox[{"Cos", "[", "fi", "]"}]}], ",", 
           RowBox[{
            RowBox[{"Sin", "[", "tet", "]"}], "*", 
            RowBox[{"Sin", "[", "fi", "]"}]}], ",", 
           RowBox[{"Cos", "[", "tet", "]"}]}], "}"}]}], ";", 
        "\[IndentingNewLine]", 
        RowBox[{"(*", 
         RowBox[{
          RowBox[{"--", 
           RowBox[{"--", 
            RowBox[{"-", "Tr"}]}]}], "=", "trace"}], "*)"}], 
        "\[IndentingNewLine]", 
        RowBox[{"Tra", "=", 
         RowBox[{
          RowBox[{"3", "/", "8"}], "+", 
          RowBox[{
           RowBox[{"bet", "/", "16"}], 
           RowBox[{
            RowBox[{"(", 
             RowBox[{
              RowBox[{"40", " ", 
               RowBox[{"la", "^", "2"}]}], "-", 
              RowBox[{"4", "q", "*", "la"}], "+", 
              RowBox[{
               RowBox[{"(", 
                RowBox[{"p", "+", "4"}], ")"}], 
               RowBox[{"(", 
                RowBox[{"p", "+", "16"}], ")"}]}], "-", 
              RowBox[{"4", "r"}]}], ")"}], "/", 
            RowBox[{"(", 
             RowBox[{
              RowBox[{"4", " ", 
               RowBox[{"la", "^", "3"}]}], "+", 
              RowBox[{"2", "p", "*", "la"}], "+", "q"}], ")"}]}]}]}]}], ";", 
        "\[IndentingNewLine]", 
        RowBox[{"(*", 
         RowBox[{
          RowBox[{"--", 
           RowBox[{"--", 
            RowBox[{"-", "G"}]}]}], "=", "Gvector"}], "*)"}], "\n", 
        RowBox[{"a0G", "=", 
         RowBox[{
          RowBox[{"10", 
           RowBox[{"la", "^", "2"}]}], "+", 
          RowBox[{"3", 
           RowBox[{"(", 
            RowBox[{"p", "+", "4"}], ")"}]}], "+", 
          RowBox[{"bet", "*", "la", 
           RowBox[{"(", 
            RowBox[{
             RowBox[{"2", 
              RowBox[{"la", "^", "2"}]}], "+", "p", "+", "16"}], ")"}]}]}]}], 
        ";", "\n", 
        RowBox[{"a1G", "=", 
         RowBox[{
          RowBox[{"16", "la"}], "+", 
          RowBox[{"bet", "*", "2", "*", 
           RowBox[{"(", 
            RowBox[{
             RowBox[{"2", 
              RowBox[{"la", "^", "2"}]}], "+", "p", "+", "16"}], ")"}]}]}]}], 
        ";", "\n", 
        RowBox[{"w", "=", 
         RowBox[{"(", 
          RowBox[{
           RowBox[{"4", " ", 
            RowBox[{"la", "^", "3"}]}], "+", 
           RowBox[{"2", "p", "*", "la"}], "+", "q"}], ")"}]}], ";", "\n", 
        RowBox[{"G", "=", 
         RowBox[{
          RowBox[{
           RowBox[{
            RowBox[{"-", "1"}], "/", "8"}], "/", "w"}], "*", 
          RowBox[{
           RowBox[{"(", 
            RowBox[{
             RowBox[{"a0G", "*", "One"}], "+", 
             RowBox[{"a1G", "*", "EFG"}], "+", 
             RowBox[{"16", "*", 
              RowBox[{"EFG", ".", "EFG"}]}]}], ")"}], ".", "m"}]}]}], ";", 
        "\n", 
        RowBox[{"(*", 
         RowBox[{
          RowBox[{"--", 
           RowBox[{"--", 
            RowBox[{"-", "Isym"}]}]}], "=", 
          RowBox[{
          "Symmetric", " ", "part", " ", "of", " ", "the", " ", "Intensity", " ",
            "Tensor"}]}], "*)"}], "\[IndentingNewLine]", 
        RowBox[{"Sve", "=", 
         RowBox[{
          RowBox[{"(", 
           RowBox[{
            RowBox[{"2", "EFG"}], "+", 
            RowBox[{
             RowBox[{"(", 
              RowBox[{
               RowBox[{"3", "bet"}], "+", "la"}], ")"}], "*", 
             RowBox[{"IdentityMatrix", "[", "3", "]"}]}]}], ")"}], ".", 
          "m"}]}], ";", "\n", 
        RowBox[{"cc", "=", 
         RowBox[{
          RowBox[{"8", "la", 
           RowBox[{"(", 
            RowBox[{
             RowBox[{"2", 
              RowBox[{"la", "^", "2"}]}], "+", "4", "+", "p"}], ")"}]}], "+", 
          RowBox[{"bet", 
           RowBox[{"(", 
            RowBox[{
             RowBox[{"32", "*", 
              RowBox[{"la", "^", "2"}]}], "-", 
             RowBox[{"4", "*", "la", "*", "q"}], "+", 
             RowBox[{"p", "^", "2"}], "+", 
             RowBox[{"32", "p"}], "-", 
             RowBox[{"4", "*", "r"}], "+", "256"}], ")"}]}]}]}], ";", "\n", 
        RowBox[{"Isym", "=", 
         RowBox[{
          RowBox[{
           RowBox[{"1", "/", "32"}], "/", "w"}], 
          RowBox[{"(", 
           RowBox[{
            RowBox[{"bet", "*", "64", "*", 
             RowBox[{"(", 
              RowBox[{"EFG", ".", "EFG"}], ")"}]}], "-", 
            RowBox[{"8", 
             RowBox[{"(", 
              RowBox[{
               RowBox[{"2", "*", 
                RowBox[{"la", "^", "2"}]}], "+", "p", "+", "4", "+", 
               RowBox[{"bet", "*", "4", "*", "la"}]}], ")"}], "*", "EFG"}], "+", 
            RowBox[{"cc", "*", 
             RowBox[{"IdentityMatrix", "[", "3", "]"}]}], "+", 
            RowBox[{
             RowBox[{"-", "bet"}], "*", "16", "*", 
             RowBox[{"Outer", "[", 
              RowBox[{"Times", ",", "Sve", ",", "Sve"}], "]"}]}]}], ")"}]}]}],
         ";", "\[IndentingNewLine]", 
        RowBox[{"(*", " ", 
         RowBox[{
         "end", " ", "of", " ", "the", " ", "intensity", " ", "tensor"}], 
         "*)"}], "\[IndentingNewLine]", 
        RowBox[{"k", "=", 
         RowBox[{"{", 
          RowBox[{
           RowBox[{
            RowBox[{"Sin", "[", "ktet", "]"}], 
            RowBox[{"Cos", "[", "kfi", "]"}]}], ",", 
           RowBox[{
            RowBox[{"Sin", "[", "ktet", "]"}], 
            RowBox[{"Sin", "[", "kfi", "]"}]}], ",", 
           RowBox[{"Cos", "[", "ktet", "]"}]}], "}"}]}], ";", 
        "\[IndentingNewLine]", 
        RowBox[{"R", "=", 
         RowBox[{
          RowBox[{
           RowBox[{"Vzz", "/", "2"}], "/", "g32"}], "/", "B"}]}], ";", 
        "\[IndentingNewLine]", 
        RowBox[{"g12", "=", "0.118821"}], ";", 
        RowBox[{"g32", "=", 
         RowBox[{"-", ".067897"}]}], ";", "\[IndentingNewLine]", 
        RowBox[{"p", "=", 
         RowBox[{
          RowBox[{"-", "10"}], "-", 
          RowBox[{"2", "*", 
           RowBox[{"R", "^", "2"}], "*", 
           RowBox[{"(", 
            RowBox[{"1", "+", 
             RowBox[{
              RowBox[{"eta", "^", "2"}], "/", "3"}]}], ")"}]}]}]}], ";", "\n", 
        RowBox[{"q", "=", 
         RowBox[{
          RowBox[{"-", "8"}], "R", "*", 
          RowBox[{"(", 
           RowBox[{
            RowBox[{"3", 
             RowBox[{"Cos", "[", "tet", "]"}], "*", 
             RowBox[{"Cos", "[", "tet", "]"}]}], "-", "1", "+", 
            RowBox[{"eta", "*", 
             RowBox[{"Sin", "[", "tet", "]"}], "*", 
             RowBox[{"Sin", "[", "tet", "]"}], "*", 
             RowBox[{"Cos", "[", 
              RowBox[{"2", "fi"}], "]"}]}]}], ")"}]}]}], ";", "\n", 
        RowBox[{"r", "=", 
         RowBox[{"9", "+", 
          RowBox[{"2", 
           RowBox[{"R", "^", "2"}], "*", 
           RowBox[{"(", 
            RowBox[{
             RowBox[{"6", 
              RowBox[{
               RowBox[{"Sin", "[", "tet", "]"}], "^", "2"}]}], "-", "5", "+", 
             RowBox[{
              RowBox[{"eta", "^", "2"}], "*", 
              RowBox[{"Cos", "[", 
               RowBox[{"2", "tet"}], "]"}]}], "+", 
             RowBox[{"4", "eta", "*", 
              RowBox[{
               RowBox[{"Sin", "[", "tet", "]"}], "^", "2"}], "*", 
              RowBox[{"Cos", "[", 
               RowBox[{"2", "fi"}], "]"}]}]}], ")"}]}], "+", 
          RowBox[{
           RowBox[{"R", "^", "4"}], "*", 
           RowBox[{
            RowBox[{"(", 
             RowBox[{"1", "+", 
              RowBox[{
               RowBox[{"eta", "^", "2"}], "/", "3"}]}], ")"}], "^", 
            "2"}]}]}]}], ";", "\[IndentingNewLine]", 
        RowBox[{"eig", "=", 
         RowBox[{"Re", "[", 
          RowBox[{"PQR", "[", 
           RowBox[{"p", ",", "q", ",", "r"}], "]"}], "]"}]}], ";", 
        "\[IndentingNewLine]", 
        RowBox[{"{", 
         RowBox[{
          RowBox[{
           RowBox[{"Map", "[", 
            RowBox[{
             RowBox[{
              RowBox[{
               RowBox[{"(", 
                RowBox[{"Map", "[", 
                 RowBox[{
                  RowBox[{
                   RowBox[{
                    RowBox[{"(", 
                    RowBox[{
                    RowBox[{"B", "/", "2"}], "*", 
                    RowBox[{"(", 
                    RowBox[{
                    RowBox[{"g32", "*", "la"}], "-", 
                    RowBox[{"bet", "*", "g12"}]}], ")"}]}], ")"}], "/.", 
                    RowBox[{"la", "\[Rule]", "#"}]}], "&"}], ",", "eig"}], 
                 "]"}], ")"}], "/.", 
               RowBox[{"bet", "\[Rule]", "#"}]}], "&"}], ",", 
             RowBox[{"{", 
              RowBox[{"1", ",", 
               RowBox[{"-", "1"}]}], "}"}]}], "]"}], "//", "Flatten"}], ",", 
          "\[IndentingNewLine]", 
          RowBox[{
           RowBox[{"Map", "[", 
            RowBox[{
             RowBox[{
              RowBox[{
               RowBox[{"(", 
                RowBox[{"Map", "[", 
                 RowBox[{
                  RowBox[{
                   RowBox[{
                    RowBox[{"(", 
                    RowBox[{
                    RowBox[{"(", 
                    RowBox[{"Tra", "-", 
                    RowBox[{"k", ".", "Isym", ".", "k"}], "-", 
                    RowBox[{"SPol", "*", "2", "*", 
                    RowBox[{"G", ".", "k"}]}]}], ")"}], "/", "2"}], ")"}], "/.", 
                    RowBox[{"la", "\[Rule]", "#"}]}], "&"}], ",", "eig"}], 
                 "]"}], ")"}], "/.", 
               RowBox[{"bet", "\[Rule]", "#"}]}], "&"}], ",", 
             RowBox[{"{", 
              RowBox[{"1", ",", 
               RowBox[{"-", "1"}]}], "}"}]}], "]"}], "//", "Flatten"}], ",", 
          RowBox[{
           RowBox[{"Map", "[", 
            RowBox[{
             RowBox[{
              RowBox[{
               RowBox[{"(", 
                RowBox[{"Map", "[", 
                 RowBox[{
                  RowBox[{
                   RowBox[{
                    RowBox[{"(", 
                    RowBox[{
                    RowBox[{"(", "Tra", ")"}], "/", "2"}], ")"}], "/.", 
                    RowBox[{"la", "\[Rule]", "#"}]}], "&"}], ",", "eig"}], 
                 "]"}], ")"}], "/.", 
               RowBox[{"bet", "\[Rule]", "#"}]}], "&"}], ",", 
             RowBox[{"{", 
              RowBox[{"1", ",", 
               RowBox[{"-", "1"}]}], "}"}]}], "]"}], "//", "Flatten"}]}], 
         "}"}]}]}], "]"}]}], ";"}], "\[IndentingNewLine]"}]}]], "Input",
 CellChangeTimes->{{3.864183870461915*^9, 3.864183897036215*^9}, {
   3.86418393354711*^9, 3.8641839647585206`*^9}, {3.8641865532537546`*^9, 
   3.864186574198935*^9}, {3.8641866069000416`*^9, 3.8641866157205114`*^9}, {
   3.8641867385921354`*^9, 3.8641867497046847`*^9}, {3.864188293533862*^9, 
   3.8641882974937363`*^9}, {3.864190938750475*^9, 3.864190966436966*^9}, {
   3.8641910219024997`*^9, 3.8641910522857585`*^9}, {3.8641911032634997`*^9, 
   3.8641911068701315`*^9}, {3.8641911817769604`*^9, 3.864191190447745*^9}, {
   3.8641912979456787`*^9, 3.864191348928491*^9}, {3.864191765501587*^9, 
   3.8641918101357117`*^9}, {3.864191841693329*^9, 3.86419184530282*^9}, {
   3.8641919036859207`*^9, 3.8641919151725283`*^9}, {3.864192681086462*^9, 
   3.864192688920312*^9}, {3.864192755433843*^9, 3.864192797951951*^9}, {
   3.8641928371228256`*^9, 3.864192861651202*^9}, {3.8641929365872545`*^9, 
   3.8641929633140745`*^9}, {3.8641930088894157`*^9, 3.864193011863392*^9}, {
   3.8641930573101697`*^9, 3.8641930911644545`*^9}, {3.8641931357551737`*^9, 
   3.8641931799314766`*^9}, {3.8641932438954067`*^9, 
   3.8641932453169794`*^9}, {3.864193304466652*^9, 3.864193355681364*^9}, {
   3.864193431833136*^9, 3.8641934381010656`*^9}, {3.864193495130225*^9, 
   3.8641935309487543`*^9}, {3.8641935709715776`*^9, 3.864193640163777*^9}, {
   3.8641936713742957`*^9, 3.8641937111360073`*^9}, {3.8641937563436565`*^9, 
   3.8641938076985807`*^9}, {3.864193943342148*^9, 3.8641940190358524`*^9}, {
   3.8641940508853292`*^9, 3.8641942917992983`*^9}, {3.8641946082499795`*^9, 
   3.8641946353587418`*^9}, {3.8641947856960683`*^9, 
   3.8641947907748036`*^9}, {3.8642027355154796`*^9, 3.864202749276127*^9}, {
   3.864203300659793*^9, 3.864203355307118*^9}, {3.864203416158215*^9, 
   3.8642034192205067`*^9}, {3.8642034963171062`*^9, 
   3.8642035096840734`*^9}, {3.864203679102377*^9, 3.8642036906930065`*^9}, {
   3.864203729624957*^9, 3.8642037379488564`*^9}, {3.864203776477741*^9, 
   3.8642039306394157`*^9}, {3.8642039651123114`*^9, 
   3.8642040094326067`*^9}, {3.864204141254567*^9, 3.8642041645911255`*^9}, {
   3.8642046133383045`*^9, 3.8642046488933077`*^9}, {3.864204803702625*^9, 
   3.864204809047224*^9}, {3.8642049045454187`*^9, 3.864204952871838*^9}, {
   3.8642050059002075`*^9, 3.8642050088033504`*^9}, {3.8642050480839186`*^9, 
   3.864205061626011*^9}, {3.8642051005190835`*^9, 3.864205218047392*^9}, {
   3.8642056435095654`*^9, 3.8642057142960567`*^9}, {3.864205748348242*^9, 
   3.8642057765967064`*^9}, {3.864205810155753*^9, 3.8642058215398684`*^9}, {
   3.8642058529134803`*^9, 3.8642058823837852`*^9}, {3.8642060184825172`*^9, 
   3.8642060284839144`*^9}, {3.864206115185753*^9, 3.8642061638831663`*^9}, {
   3.864206262330083*^9, 3.8642063243332644`*^9}, {3.8642063556249733`*^9, 
   3.864206411278036*^9}, {3.8642064846663218`*^9, 3.86420652644283*^9}, {
   3.864206838779051*^9, 3.864206843671465*^9}, {3.8642068928115473`*^9, 
   3.8642069061347384`*^9}, {3.864208096790225*^9, 3.8642081342941685`*^9}, {
   3.8642081701946993`*^9, 3.864208172157924*^9}, {3.8642083102782946`*^9, 
   3.864208317089077*^9}, {3.864208362346106*^9, 3.8642085391401405`*^9}, {
   3.8642086292260647`*^9, 3.864208663375457*^9}, {3.8642087355782475`*^9, 
   3.864208739020887*^9}, {3.8642087845288253`*^9, 3.8642088446144085`*^9}, {
   3.864208979940546*^9, 3.8642089943151197`*^9}, {3.8642107560083494`*^9, 
   3.8642108757933784`*^9}, {3.8642109299170637`*^9, 3.864210932798094*^9}, {
   3.8642110102781143`*^9, 3.8642110129887285`*^9}, 3.8642110729371295`*^9, {
   3.8642227013711166`*^9, 3.8642227322095923`*^9}, 3.8642227982550745`*^9, {
   3.864222976014571*^9, 3.8642229793507767`*^9}, {3.8642231226673946`*^9, 
   3.8642231370443497`*^9}, {3.864223178227683*^9, 3.864223203232832*^9}, {
   3.864223608434767*^9, 3.8642237289097395`*^9}, {3.86422377172478*^9, 
   3.864223775106566*^9}, {3.8642238159714546`*^9, 3.8642238192061567`*^9}, {
   3.864223922316783*^9, 3.86422397385655*^9}, {3.8642240527291007`*^9, 
   3.8642240639235616`*^9}, {3.86422428180245*^9, 3.8642244483925734`*^9}, {
   3.8642245274291086`*^9, 3.8642245290931797`*^9}, {3.864224570865592*^9, 
   3.864224610315077*^9}, {3.8642246765099387`*^9, 3.864224753195133*^9}, {
   3.864224874400975*^9, 3.8642249095013714`*^9}, {3.8642249418588333`*^9, 
   3.8642249618161707`*^9}, {3.8642250471903887`*^9, 3.864225048041048*^9}, {
   3.8642251482573833`*^9, 3.8642251673527937`*^9}, {3.8642252198267794`*^9, 
   3.864225220842086*^9}, {3.864225257813108*^9, 3.864225263050599*^9}, {
   3.8642252991872444`*^9, 3.864225314824913*^9}, 3.8642253601615305`*^9, {
   3.8642254298678417`*^9, 3.864225430609586*^9}, {3.864225477750662*^9, 
   3.864225491859666*^9}, {3.8642256933583317`*^9, 3.864225703804145*^9}, {
   3.8642257354443045`*^9, 3.864225982629549*^9}, 3.86422651447593*^9, {
   3.864226577712508*^9, 3.8642266101165023`*^9}, 3.8642266528161154`*^9, 
   3.864226744052017*^9, {3.8642268033988914`*^9, 3.864226823551174*^9}, {
   3.864228218553088*^9, 3.864228219179964*^9}, {3.864267847115061*^9, 
   3.8642679693510976`*^9}, 3.864268135919633*^9, {3.8642686883491654`*^9, 
   3.8642689835396175`*^9}, {3.8642690219822426`*^9, 
   3.8642690494717107`*^9}, {3.864271182036649*^9, 3.864271188472349*^9}, {
   3.8642712193434515`*^9, 3.8642712626016426`*^9}, {3.8642713243874984`*^9, 
   3.864271328705305*^9}, {3.8642719381970987`*^9, 3.8642719451066704`*^9}, {
   3.8642719957583065`*^9, 3.864272011396351*^9}, {3.864272052769637*^9, 
   3.864272057626322*^9}, {3.864272186423814*^9, 3.864272189081751*^9}, {
   3.864272344287733*^9, 3.8642723454460382`*^9}, {3.8642724147890058`*^9, 
   3.8642724183734508`*^9}, {3.864272499873454*^9, 3.8642725004345245`*^9}, {
   3.864272771028717*^9, 3.864272791816338*^9}, {3.864272865407604*^9, 
   3.8642728834629474`*^9}, {3.8642731114429927`*^9, 3.8642731189832225`*^9}, 
   3.864273269415104*^9, {3.864273398513238*^9, 3.8642734384157743`*^9}, {
   3.864273469184264*^9, 3.864273497782015*^9}, {3.864273544541952*^9, 
   3.8642735506543856`*^9}, {3.8642737161134973`*^9, 
   3.8642737289104548`*^9}, {3.8642738413435745`*^9, 3.864273863584612*^9}, {
   3.864274209631401*^9, 3.864274321141684*^9}, 3.8642744981398783`*^9, 
   3.864274784289393*^9, 3.864274850567987*^9, {3.8642749275784435`*^9, 
   3.8642749312056046`*^9}, {3.8642755680180025`*^9, 
   3.8642755753395042`*^9}, {3.864275622369095*^9, 3.8642756376565886`*^9}, {
   3.864275678631432*^9, 3.864275682143388*^9}, {3.8642761733582783`*^9, 
   3.8642761890816116`*^9}, {3.864276392508634*^9, 3.864276419653855*^9}, {
   3.864276521352433*^9, 3.8642765444963837`*^9}, {3.8642771101357794`*^9, 
   3.864277114260927*^9}, {3.864277152213416*^9, 3.864277155682517*^9}, {
   3.8642772048016057`*^9, 3.864277234016624*^9}, {3.864277274417354*^9, 
   3.8642772860014877`*^9}, {3.864277338633614*^9, 3.8642773393343067`*^9}, 
   3.864277434699646*^9, {3.86427748363768*^9, 3.8642775084490995`*^9}, {
   3.864277767758426*^9, 3.8642777681811576`*^9}, {3.8642779103029947`*^9, 
   3.864277962016695*^9}, 3.8642780527842937`*^9, {3.8642781129523115`*^9, 
   3.8642781142392855`*^9}, 3.8642781723995266`*^9, {3.864278272231471*^9, 
   3.864278358529071*^9}, {3.864278442935814*^9, 3.864278448987376*^9}, {
   3.8642784795395484`*^9, 3.864278541536411*^9}, {3.8642785784357357`*^9, 
   3.8642785949939475`*^9}, {3.8642787296303635`*^9, 3.864278730261554*^9}, {
   3.864279012501582*^9, 3.864279038392953*^9}, {3.8642792385637903`*^9, 
   3.86427929995229*^9}, {3.864279777774657*^9, 3.864279794059327*^9}, {
   3.864284204135272*^9, 3.864284217636303*^9}, {3.864284251230457*^9, 
   3.864284275596404*^9}, {3.864284324553253*^9, 3.864284346223087*^9}, {
   3.864284404555045*^9, 3.864284424143553*^9}, {3.8642844585833154`*^9, 
   3.8642844647070937`*^9}, 3.8642844951976056`*^9, {3.864284530239191*^9, 
   3.8642846075612116`*^9}, {3.864284681536992*^9, 3.86428473104237*^9}, {
   3.86428476979204*^9, 3.8642848030005827`*^9}, {3.864448715054741*^9, 
   3.8644487436936865`*^9}, {3.8644494619660244`*^9, 
   3.8644494642373605`*^9}, {3.8644494953268356`*^9, 
   3.8644495233729115`*^9}, {3.86444962579053*^9, 3.864449626643861*^9}, {
   3.864468478329424*^9, 3.8644685222643585`*^9}, {3.8644685621665764`*^9, 
   3.8644685686537747`*^9}, {3.8644686193474455`*^9, 
   3.8644686244250517`*^9}, {3.8645439595421824`*^9, 3.8645439697564387`*^9}, 
   3.864544020054132*^9, {3.8645440611307793`*^9, 3.8645440631185803`*^9}, {
   3.864545513301136*^9, 3.8645455582532454`*^9}, {3.86454563203111*^9, 
   3.8645456739005375`*^9}, {3.8645459361801276`*^9, 
   3.8645459420294223`*^9}, {3.8645459770741835`*^9, 3.864546081218978*^9}, {
   3.864546813948476*^9, 3.864546877568787*^9}, 3.864546957590914*^9, {
   3.8645470921608524`*^9, 3.864547135358775*^9}, {3.8645480189628153`*^9, 
   3.864548024752739*^9}, {3.8645489384971695`*^9, 3.864548970666428*^9}, {
   3.8645490809683666`*^9, 3.864549156271781*^9}, {3.8645502735015755`*^9, 
   3.8645503947953854`*^9}, {3.864550473289667*^9, 3.864550484638251*^9}, {
   3.864550546245017*^9, 3.8645505721013575`*^9}, {3.8645506106282883`*^9, 
   3.8645506138697386`*^9}, 3.864550705099264*^9, 3.8645508669027777`*^9, {
   3.864550897183772*^9, 3.8645509244496393`*^9}, {3.8645509562943296`*^9, 
   3.864551005184527*^9}, {3.864551151134077*^9, 3.8645511576591377`*^9}, {
   3.864551208215539*^9, 3.86455121197546*^9}, {3.864551248953763*^9, 
   3.8645512834241433`*^9}, {3.8645513140816903`*^9, 
   3.8645513419354706`*^9}, {3.864551512226593*^9, 3.8645515518629036`*^9}, {
   3.8645517924786596`*^9, 3.864551838740609*^9}, {3.864551873148982*^9, 
   3.8645520020532656`*^9}, {3.8645520362662673`*^9, 
   3.8645520400464582`*^9}, {3.8645521271154633`*^9, 
   3.8645521522512674`*^9}, {3.864552182384067*^9, 3.864552219334632*^9}, {
   3.864552249981369*^9, 3.8645522890489006`*^9}, {3.8645523269212494`*^9, 
   3.8645523296038017`*^9}, {3.8645523623193192`*^9, 
   3.8645524362456093`*^9}, {3.864552467124716*^9, 3.864552469827142*^9}, {
   3.864552572714034*^9, 3.8645525831026487`*^9}, {3.8645526135403223`*^9, 
   3.864552666125124*^9}, 3.864552805400193*^9, {3.864552852307972*^9, 
   3.8645528647826223`*^9}, {3.864553000331419*^9, 3.86455303748707*^9}, {
   3.8645530714108276`*^9, 3.864553088110957*^9}, {3.864553205484671*^9, 
   3.864553205640905*^9}, {3.8645532419467993`*^9, 3.86455329940479*^9}, {
   3.8645533297184973`*^9, 3.8645533818192897`*^9}, {3.864553417157277*^9, 
   3.8645534460575895`*^9}, {3.8645534789530153`*^9, 3.864553497380351*^9}, {
   3.864553614700264*^9, 3.8645536178461475`*^9}, 3.864553707866152*^9, {
   3.8645537861880846`*^9, 3.864553816968388*^9}, {3.8645538493202524`*^9, 
   3.8645538503408318`*^9}, {3.864553900278641*^9, 3.864553943356925*^9}, 
   3.864554010353598*^9, {3.86455405778281*^9, 3.8645540881524525`*^9}, {
   3.8645541538965473`*^9, 3.8645541670285463`*^9}, {3.8645542011875095`*^9, 
   3.864554273483207*^9}, {3.864554502696306*^9, 3.864554511857095*^9}, {
   3.864554555954116*^9, 3.864554558885977*^9}, {3.8645545967406154`*^9, 
   3.8645545997253613`*^9}, {3.864554681623784*^9, 3.8645546837415533`*^9}, {
   3.8645547954301558`*^9, 3.8645547992749434`*^9}, 3.8645548307306557`*^9, {
   3.864554866654705*^9, 3.8645548670468597`*^9}, {3.864554908917698*^9, 
   3.8645549099871893`*^9}, {3.8645549470938063`*^9, 
   3.8645549641535482`*^9}, {3.864555081645262*^9, 3.8645550846423674`*^9}, {
   3.8645551162160945`*^9, 3.864555200934778*^9}, {3.8645552662973957`*^9, 
   3.864555280478201*^9}, {3.864555322460747*^9, 3.8645553483005304`*^9}, {
   3.864555425734172*^9, 3.8645554419494686`*^9}, {3.8645555090339756`*^9, 
   3.864555512669037*^9}, {3.8645555451114135`*^9, 3.864555630339296*^9}, 
   3.86455567594917*^9, {3.8645557470409603`*^9, 3.8645558338807554`*^9}, 
   3.8646273060964108`*^9, {3.864627340699337*^9, 3.86462736808972*^9}, {
   3.864713509158453*^9, 3.8647135163891573`*^9}, {3.864713589441184*^9, 
   3.864713668267227*^9}, {3.864713730450181*^9, 3.864713787782798*^9}, {
   3.8647138194839816`*^9, 3.864713890735145*^9}, {3.864713925084497*^9, 
   3.8647139555995507`*^9}, {3.8647141191721163`*^9, 
   3.8647142198440695`*^9}, {3.8647143662602186`*^9, 3.86471441138097*^9}, {
   3.864714443997695*^9, 3.864714449780409*^9}, 3.8647146830791793`*^9, {
   3.864714736142951*^9, 3.8647147430198946`*^9}, {3.8647147838755045`*^9, 
   3.864714793347265*^9}, {3.8647148535357714`*^9, 3.8647149150503907`*^9}, {
   3.8647151985593543`*^9, 3.8647152028833447`*^9}, {3.864715301282282*^9, 
   3.864715314428705*^9}, {3.8647154298374934`*^9, 3.8647155471206813`*^9}, {
   3.864715614973385*^9, 3.86471562973273*^9}, {3.864823401981044*^9, 
   3.8648234482793407`*^9}, {3.8648234879244423`*^9, 
   3.8648235696852446`*^9}, {3.864823618631868*^9, 3.86482362334387*^9}, {
   3.8648236535106015`*^9, 3.8648237154789624`*^9}, {3.864823816089181*^9, 
   3.8648238380225153`*^9}, {3.8648238827386055`*^9, 
   3.8648239146039743`*^9}, {3.864823945443798*^9, 3.864824058682293*^9}, {
   3.8648241022322726`*^9, 3.8648242199719925`*^9}, {3.8648242942632847`*^9, 
   3.864824342408348*^9}, {3.8648243750358152`*^9, 3.864824378064642*^9}, {
   3.8648244085943375`*^9, 3.8648244562320414`*^9}, {3.864824542518467*^9, 
   3.8648246820822887`*^9}, {3.8648248904750805`*^9, 3.864824951012804*^9}, {
   3.864824993585504*^9, 3.864825136928087*^9}, {3.864825231543497*^9, 
   3.8648254145093813`*^9}, {3.8648254860058804`*^9, 
   3.8648255378916655`*^9}, {3.8648255925417137`*^9, 
   3.8648256460931754`*^9}, {3.864825686162706*^9, 3.8648258268762813`*^9}, {
   3.864825949727383*^9, 3.8648259578448677`*^9}, {3.864825999694162*^9, 
   3.864826085174097*^9}, {3.864826116375047*^9, 3.8648262967917814`*^9}, {
   3.8648264108508673`*^9, 3.864826412293068*^9}, {3.864826444447564*^9, 
   3.864826499867158*^9}, {3.8648266055865097`*^9, 3.864826640135879*^9}, {
   3.8648267096710367`*^9, 3.864826856821413*^9}, {3.864826956492882*^9, 
   3.864826970394226*^9}, {3.8648270057531385`*^9, 3.8648270068039327`*^9}, {
   3.864827039096588*^9, 3.864827072629526*^9}, {3.8648271204892387`*^9, 
   3.8648271839869075`*^9}, {3.864827218556862*^9, 3.864827222229295*^9}, {
   3.8648272552040863`*^9, 3.864827351543626*^9}, {3.8648274326963387`*^9, 
   3.864827530512502*^9}, {3.8648276194710054`*^9, 3.864827619611721*^9}, {
   3.864827650115863*^9, 3.8648276623418503`*^9}, {3.86482817122497*^9, 
   3.8648281826868*^9}, {3.8648282322436132`*^9, 3.8648283756134725`*^9}, {
   3.8648284432930684`*^9, 3.864828449926279*^9}, {3.8648285115249557`*^9, 
   3.864828511949658*^9}, {3.8648285622739716`*^9, 3.864828562634342*^9}, 
   3.86482861181798*^9, {3.8648286432560387`*^9, 3.8648287923052163`*^9}, {
   3.864828831717718*^9, 3.8648289884951353`*^9}, {3.86482906478059*^9, 
   3.8648291093807974`*^9}, {3.8648292884231033`*^9, 3.8648293272957687`*^9}, 
   3.864829407996154*^9, {3.864831222603102*^9, 3.864831226842662*^9}, {
   3.864870514874993*^9, 3.864870521379141*^9}, {3.864870554274457*^9, 
   3.8648705834223433`*^9}, 3.864875875729082*^9, {3.8648819182509336`*^9, 
   3.8648819751079764`*^9}, 3.8648820423195086`*^9, 3.8648824817606745`*^9, {
   3.864882665314698*^9, 3.8648826981012697`*^9}, {3.8648833493969755`*^9, 
   3.864883450948183*^9}, {3.8648836017997704`*^9, 3.864883615434329*^9}, {
   3.8648836751881914`*^9, 3.8648836884611297`*^9}, {3.864883745181946*^9, 
   3.864883760936735*^9}, 3.8650493843077774`*^9, {3.944979610122423*^9, 
   3.9449796382989173`*^9}, 3.96354760148862*^9, {3.9635476340988884`*^9, 
   3.9635476393611298`*^9}, {3.963548713098444*^9, 3.963548719552577*^9}, {
   3.967527142505169*^9, 3.9675271440258007`*^9}, {3.9850818661612263`*^9, 
   3.985081892088215*^9}},ExpressionUUID->"a1ecc6ab-8e74-4bcb-8bb2-\
1a7c7851f072"],

Cell[CellGroupData[{

Cell[BoxData["\<\"SpolFullHam\"\>"], "Print",
 CellChangeTimes->{
  3.963550393718048*^9, 3.9635684088906293`*^9, 3.963571126280612*^9, 
   3.9635809261431255`*^9, 3.963647340176795*^9, 3.9636674194386425`*^9, 
   3.96371926371524*^9, 3.963719438133111*^9, 3.963724722745249*^9, 
   3.963729527674452*^9, 3.963729815424901*^9, 3.9637306390625305`*^9, 
   3.963735076989873*^9, {3.9637355778166475`*^9, 3.96373559924331*^9}, 
   3.9637356801205544`*^9, 3.9638053233745794`*^9, 3.96380696492038*^9, 
   3.963807326996481*^9, 3.9638082462883463`*^9, 3.9638112010678267`*^9, 
   3.963811752337431*^9, 3.963812668370741*^9, 3.9638137107551165`*^9, 
   3.963814125310179*^9, {3.963814365476821*^9, 3.9638143983399143`*^9}, 
   3.963820391124154*^9, 3.9638204814407835`*^9, 3.9638225705187216`*^9, 
   3.9638232552990413`*^9, 3.9638242664171114`*^9, 3.9638305338670793`*^9, 
   3.963830963075556*^9, 3.963840562282707*^9, 3.9640783939444876`*^9, 
   3.9640852800504875`*^9, 3.9640856006684847`*^9, 3.96408591893865*^9, 
   3.964087078620169*^9, 3.9640876491962557`*^9, 3.9640879324792404`*^9, 
   3.964099414073616*^9, 3.9641634732344875`*^9, 3.9641645281244607`*^9, 
   3.964167541413391*^9, 3.964167725344043*^9, 3.9641682124677525`*^9, 
   3.964178975806415*^9, {3.964189653729348*^9, 3.96418966200898*^9}, 
   3.964189781236906*^9, 3.9642363538888826`*^9, {3.9644213636031685`*^9, 
   3.964421373799772*^9}, 3.9644248296000967`*^9, 3.964448093103033*^9, 
   3.9644487228081837`*^9, 3.964448760166404*^9, 3.964448804863634*^9, {
   3.9644492359937897`*^9, 3.964449249956745*^9}, 3.9644493215316415`*^9, 
   3.964534822242733*^9, 3.9645349893271046`*^9, 3.9645898456170325`*^9, 
   3.9645931490908422`*^9, 3.9646058925905437`*^9, 3.9646200198198843`*^9, 
   3.9646889975007772`*^9, 3.9648809060325794`*^9, 3.9650539781581783`*^9, 
   3.9650548032236814`*^9, 3.9650557131183357`*^9, 3.966075068426694*^9, 
   3.966075973279099*^9, 3.9660772591578217`*^9, 3.966077775853072*^9, 
   3.9660783294768124`*^9, 3.966695559086566*^9, 3.96709308742407*^9, 
   3.9672582700150185`*^9, 3.967368021823758*^9, {3.9673680714808517`*^9, 
   3.96736809181724*^9}, 3.967368242024912*^9, 3.967368329931122*^9, 
   3.967368620771044*^9, 3.967372818261161*^9, 3.9673786707589493`*^9, 
   3.967380110664918*^9, 3.9673806392825017`*^9, 3.9673831496997375`*^9, 
   3.9674322644324913`*^9, 3.9674333781199627`*^9, 3.967434889766078*^9, 
   3.9674385670800056`*^9, 3.9674390803631144`*^9, 3.967439671561262*^9, 
   3.96744070569048*^9, 3.9674677797165556`*^9, 3.9674689726183186`*^9, 
   3.967469398140519*^9, 3.967470690884782*^9, 3.967517626032679*^9, 
   3.9675233254374504`*^9, {3.9675251797836776`*^9, 3.967525205326017*^9}, 
   3.9675253231167736`*^9, 3.967525449386998*^9, {3.9675255765256233`*^9, 
   3.9675255925151753`*^9}, 3.9675256598992596`*^9, 3.967527146138609*^9, 
   3.9675272890835066`*^9, 3.9675280980665207`*^9, 3.9675460672490644`*^9, 
   3.967546410853979*^9, 3.9675538837201667`*^9, 3.967555540038184*^9, 
   3.9676396175860424`*^9, 3.967641733310522*^9, 3.967642756252205*^9, 
   3.967642838382239*^9, 3.9677300806662135`*^9, 3.9677307732475357`*^9, 
   3.9677312619887023`*^9, 3.9677329586484346`*^9, 3.967733087190923*^9, 
   3.9677332812218924`*^9, 3.9677351217853403`*^9, 3.9677356012611685`*^9, 
   3.9677767753655977`*^9, 3.9677835120951996`*^9, 3.9677922969902325`*^9, 
   3.9677923385173016`*^9, 3.967792559391081*^9, 3.9677927153962555`*^9, 
   3.9677930248018274`*^9, 3.967803073914759*^9, 3.9679017878731623`*^9, 
   3.9679018956044216`*^9, 3.9679019755348454`*^9, 3.967949392510195*^9, 
   3.9679497679136157`*^9, 3.9679514096740913`*^9, 3.967951708352247*^9, 
   3.967952559604938*^9, 3.9679531424299316`*^9, 3.9679637363458595`*^9, 
   3.9679639557144737`*^9, 3.967964300097109*^9, 3.967987676157434*^9, 
   3.9679894555717897`*^9, 3.9679898917862635`*^9, 3.9680445252098804`*^9, 
   3.9680448414982057`*^9, 3.968045128805467*^9, 3.96804516729872*^9, 
   3.968062203258054*^9, 3.9689793749767065`*^9, 3.969098004868196*^9, 
   3.969099518674445*^9, 3.9691057420469427`*^9, {3.969106090508007*^9, 
   3.9691061200992765`*^9}, 3.9691089221331477`*^9, 3.9691143228225627`*^9, 
   3.969194278359561*^9, 3.969194333465849*^9, 3.969194682043474*^9, 
   3.9691957010035467`*^9, 3.9696830750200043`*^9, 3.9850815714706936`*^9},
 CellLabel->
  "During evaluation of \
In[1]:=",ExpressionUUID->"b3931cc9-7639-0a43-992e-1350543fad54"],

Cell[BoxData["\<\"Mossbauer spectrum for circularly polarized \
radiation\"\>"], "Print",
 CellChangeTimes->{
  3.963550393718048*^9, 3.9635684088906293`*^9, 3.963571126280612*^9, 
   3.9635809261431255`*^9, 3.963647340176795*^9, 3.9636674194386425`*^9, 
   3.96371926371524*^9, 3.963719438133111*^9, 3.963724722745249*^9, 
   3.963729527674452*^9, 3.963729815424901*^9, 3.9637306390625305`*^9, 
   3.963735076989873*^9, {3.9637355778166475`*^9, 3.96373559924331*^9}, 
   3.9637356801205544`*^9, 3.9638053233745794`*^9, 3.96380696492038*^9, 
   3.963807326996481*^9, 3.9638082462883463`*^9, 3.9638112010678267`*^9, 
   3.963811752337431*^9, 3.963812668370741*^9, 3.9638137107551165`*^9, 
   3.963814125310179*^9, {3.963814365476821*^9, 3.9638143983399143`*^9}, 
   3.963820391124154*^9, 3.9638204814407835`*^9, 3.9638225705187216`*^9, 
   3.9638232552990413`*^9, 3.9638242664171114`*^9, 3.9638305338670793`*^9, 
   3.963830963075556*^9, 3.963840562282707*^9, 3.9640783939444876`*^9, 
   3.9640852800504875`*^9, 3.9640856006684847`*^9, 3.96408591893865*^9, 
   3.964087078620169*^9, 3.9640876491962557`*^9, 3.9640879324792404`*^9, 
   3.964099414073616*^9, 3.9641634732344875`*^9, 3.9641645281244607`*^9, 
   3.964167541413391*^9, 3.964167725344043*^9, 3.9641682124677525`*^9, 
   3.964178975806415*^9, {3.964189653729348*^9, 3.96418966200898*^9}, 
   3.964189781236906*^9, 3.9642363538888826`*^9, {3.9644213636031685`*^9, 
   3.964421373799772*^9}, 3.9644248296000967`*^9, 3.964448093103033*^9, 
   3.9644487228081837`*^9, 3.964448760166404*^9, 3.964448804863634*^9, {
   3.9644492359937897`*^9, 3.964449249956745*^9}, 3.9644493215316415`*^9, 
   3.964534822242733*^9, 3.9645349893271046`*^9, 3.9645898456170325`*^9, 
   3.9645931490908422`*^9, 3.9646058925905437`*^9, 3.9646200198198843`*^9, 
   3.9646889975007772`*^9, 3.9648809060325794`*^9, 3.9650539781581783`*^9, 
   3.9650548032236814`*^9, 3.9650557131183357`*^9, 3.966075068426694*^9, 
   3.966075973279099*^9, 3.9660772591578217`*^9, 3.966077775853072*^9, 
   3.9660783294768124`*^9, 3.966695559086566*^9, 3.96709308742407*^9, 
   3.9672582700150185`*^9, 3.967368021823758*^9, {3.9673680714808517`*^9, 
   3.96736809181724*^9}, 3.967368242024912*^9, 3.967368329931122*^9, 
   3.967368620771044*^9, 3.967372818261161*^9, 3.9673786707589493`*^9, 
   3.967380110664918*^9, 3.9673806392825017`*^9, 3.9673831496997375`*^9, 
   3.9674322644324913`*^9, 3.9674333781199627`*^9, 3.967434889766078*^9, 
   3.9674385670800056`*^9, 3.9674390803631144`*^9, 3.967439671561262*^9, 
   3.96744070569048*^9, 3.9674677797165556`*^9, 3.9674689726183186`*^9, 
   3.967469398140519*^9, 3.967470690884782*^9, 3.967517626032679*^9, 
   3.9675233254374504`*^9, {3.9675251797836776`*^9, 3.967525205326017*^9}, 
   3.9675253231167736`*^9, 3.967525449386998*^9, {3.9675255765256233`*^9, 
   3.9675255925151753`*^9}, 3.9675256598992596`*^9, 3.967527146138609*^9, 
   3.9675272890835066`*^9, 3.9675280980665207`*^9, 3.9675460672490644`*^9, 
   3.967546410853979*^9, 3.9675538837201667`*^9, 3.967555540038184*^9, 
   3.9676396175860424`*^9, 3.967641733310522*^9, 3.967642756252205*^9, 
   3.967642838382239*^9, 3.9677300806662135`*^9, 3.9677307732475357`*^9, 
   3.9677312619887023`*^9, 3.9677329586484346`*^9, 3.967733087190923*^9, 
   3.9677332812218924`*^9, 3.9677351217853403`*^9, 3.9677356012611685`*^9, 
   3.9677767753655977`*^9, 3.9677835120951996`*^9, 3.9677922969902325`*^9, 
   3.9677923385173016`*^9, 3.967792559391081*^9, 3.9677927153962555`*^9, 
   3.9677930248018274`*^9, 3.967803073914759*^9, 3.9679017878731623`*^9, 
   3.9679018956044216`*^9, 3.9679019755348454`*^9, 3.967949392510195*^9, 
   3.9679497679136157`*^9, 3.9679514096740913`*^9, 3.967951708352247*^9, 
   3.967952559604938*^9, 3.9679531424299316`*^9, 3.9679637363458595`*^9, 
   3.9679639557144737`*^9, 3.967964300097109*^9, 3.967987676157434*^9, 
   3.9679894555717897`*^9, 3.9679898917862635`*^9, 3.9680445252098804`*^9, 
   3.9680448414982057`*^9, 3.968045128805467*^9, 3.96804516729872*^9, 
   3.968062203258054*^9, 3.9689793749767065`*^9, 3.969098004868196*^9, 
   3.969099518674445*^9, 3.9691057420469427`*^9, {3.969106090508007*^9, 
   3.9691061200992765`*^9}, 3.9691089221331477`*^9, 3.9691143228225627`*^9, 
   3.969194278359561*^9, 3.969194333465849*^9, 3.969194682043474*^9, 
   3.9691957010035467`*^9, 3.9696830750200043`*^9, 3.985081571480753*^9},
 CellLabel->
  "During evaluation of \
In[1]:=",ExpressionUUID->"acfed5fb-e97f-664e-87cb-62328f27f10e"],

Cell[BoxData["\<\"full Hamiltionian - explicit form of the intensity tensor\"\
\>"], "Print",
 CellChangeTimes->{
  3.963550393718048*^9, 3.9635684088906293`*^9, 3.963571126280612*^9, 
   3.9635809261431255`*^9, 3.963647340176795*^9, 3.9636674194386425`*^9, 
   3.96371926371524*^9, 3.963719438133111*^9, 3.963724722745249*^9, 
   3.963729527674452*^9, 3.963729815424901*^9, 3.9637306390625305`*^9, 
   3.963735076989873*^9, {3.9637355778166475`*^9, 3.96373559924331*^9}, 
   3.9637356801205544`*^9, 3.9638053233745794`*^9, 3.96380696492038*^9, 
   3.963807326996481*^9, 3.9638082462883463`*^9, 3.9638112010678267`*^9, 
   3.963811752337431*^9, 3.963812668370741*^9, 3.9638137107551165`*^9, 
   3.963814125310179*^9, {3.963814365476821*^9, 3.9638143983399143`*^9}, 
   3.963820391124154*^9, 3.9638204814407835`*^9, 3.9638225705187216`*^9, 
   3.9638232552990413`*^9, 3.9638242664171114`*^9, 3.9638305338670793`*^9, 
   3.963830963075556*^9, 3.963840562282707*^9, 3.9640783939444876`*^9, 
   3.9640852800504875`*^9, 3.9640856006684847`*^9, 3.96408591893865*^9, 
   3.964087078620169*^9, 3.9640876491962557`*^9, 3.9640879324792404`*^9, 
   3.964099414073616*^9, 3.9641634732344875`*^9, 3.9641645281244607`*^9, 
   3.964167541413391*^9, 3.964167725344043*^9, 3.9641682124677525`*^9, 
   3.964178975806415*^9, {3.964189653729348*^9, 3.96418966200898*^9}, 
   3.964189781236906*^9, 3.9642363538888826`*^9, {3.9644213636031685`*^9, 
   3.964421373799772*^9}, 3.9644248296000967`*^9, 3.964448093103033*^9, 
   3.9644487228081837`*^9, 3.964448760166404*^9, 3.964448804863634*^9, {
   3.9644492359937897`*^9, 3.964449249956745*^9}, 3.9644493215316415`*^9, 
   3.964534822242733*^9, 3.9645349893271046`*^9, 3.9645898456170325`*^9, 
   3.9645931490908422`*^9, 3.9646058925905437`*^9, 3.9646200198198843`*^9, 
   3.9646889975007772`*^9, 3.9648809060325794`*^9, 3.9650539781581783`*^9, 
   3.9650548032236814`*^9, 3.9650557131183357`*^9, 3.966075068426694*^9, 
   3.966075973279099*^9, 3.9660772591578217`*^9, 3.966077775853072*^9, 
   3.9660783294768124`*^9, 3.966695559086566*^9, 3.96709308742407*^9, 
   3.9672582700150185`*^9, 3.967368021823758*^9, {3.9673680714808517`*^9, 
   3.96736809181724*^9}, 3.967368242024912*^9, 3.967368329931122*^9, 
   3.967368620771044*^9, 3.967372818261161*^9, 3.9673786707589493`*^9, 
   3.967380110664918*^9, 3.9673806392825017`*^9, 3.9673831496997375`*^9, 
   3.9674322644324913`*^9, 3.9674333781199627`*^9, 3.967434889766078*^9, 
   3.9674385670800056`*^9, 3.9674390803631144`*^9, 3.967439671561262*^9, 
   3.96744070569048*^9, 3.9674677797165556`*^9, 3.9674689726183186`*^9, 
   3.967469398140519*^9, 3.967470690884782*^9, 3.967517626032679*^9, 
   3.9675233254374504`*^9, {3.9675251797836776`*^9, 3.967525205326017*^9}, 
   3.9675253231167736`*^9, 3.967525449386998*^9, {3.9675255765256233`*^9, 
   3.9675255925151753`*^9}, 3.9675256598992596`*^9, 3.967527146138609*^9, 
   3.9675272890835066`*^9, 3.9675280980665207`*^9, 3.9675460672490644`*^9, 
   3.967546410853979*^9, 3.9675538837201667`*^9, 3.967555540038184*^9, 
   3.9676396175860424`*^9, 3.967641733310522*^9, 3.967642756252205*^9, 
   3.967642838382239*^9, 3.9677300806662135`*^9, 3.9677307732475357`*^9, 
   3.9677312619887023`*^9, 3.9677329586484346`*^9, 3.967733087190923*^9, 
   3.9677332812218924`*^9, 3.9677351217853403`*^9, 3.9677356012611685`*^9, 
   3.9677767753655977`*^9, 3.9677835120951996`*^9, 3.9677922969902325`*^9, 
   3.9677923385173016`*^9, 3.967792559391081*^9, 3.9677927153962555`*^9, 
   3.9677930248018274`*^9, 3.967803073914759*^9, 3.9679017878731623`*^9, 
   3.9679018956044216`*^9, 3.9679019755348454`*^9, 3.967949392510195*^9, 
   3.9679497679136157`*^9, 3.9679514096740913`*^9, 3.967951708352247*^9, 
   3.967952559604938*^9, 3.9679531424299316`*^9, 3.9679637363458595`*^9, 
   3.9679639557144737`*^9, 3.967964300097109*^9, 3.967987676157434*^9, 
   3.9679894555717897`*^9, 3.9679898917862635`*^9, 3.9680445252098804`*^9, 
   3.9680448414982057`*^9, 3.968045128805467*^9, 3.96804516729872*^9, 
   3.968062203258054*^9, 3.9689793749767065`*^9, 3.969098004868196*^9, 
   3.969099518674445*^9, 3.9691057420469427`*^9, {3.969106090508007*^9, 
   3.9691061200992765`*^9}, 3.9691089221331477`*^9, 3.9691143228225627`*^9, 
   3.969194278359561*^9, 3.969194333465849*^9, 3.969194682043474*^9, 
   3.9691957010035467`*^9, 3.9696830750200043`*^9, 3.985081571480753*^9},
 CellLabel->
  "During evaluation of \
In[1]:=",ExpressionUUID->"aec6abd1-c0ae-5a44-8052-41e1c0377090"]
}, Open  ]]
}, Open  ]],

Cell[CellGroupData[{

Cell[BoxData[
 RowBox[{
  RowBox[{"(*", 
   RowBox[{"magic", " ", "angle", " ", "vectors"}], "*)"}], 
  "\[IndentingNewLine]", "\[IndentingNewLine]", 
  RowBox[{
   RowBox[{
    RowBox[{"m\[Alpha]", "=", 
     RowBox[{"ArcCos", "[", 
      RowBox[{"1", "/", 
       RowBox[{"Sqrt", "[", "3", "]"}]}], "]"}]}], ";"}], "\[IndentingNewLine]", 
   RowBox[{
    RowBox[{"kvList", "=", 
     RowBox[{"Table", "[", 
      RowBox[{
       RowBox[{"{", 
        RowBox[{
         RowBox[{
          RowBox[{"Sin", "[", "m\[Alpha]", "]"}], "*", 
          RowBox[{"Sin", "[", 
           RowBox[{"2", "*", 
            RowBox[{"Pi", "/", "4"}], "*", "k"}], "]"}]}], ",", 
         RowBox[{
          RowBox[{"Sin", "[", "m\[Alpha]", "]"}], 
          RowBox[{"Cos", "[", 
           RowBox[{"2", "*", 
            RowBox[{"Pi", "/", "4"}], "*", "k"}], "]"}]}], ",", 
         RowBox[{"Cos", "[", "m\[Alpha]", "]"}]}], "}"}], ",", 
       RowBox[{"{", 
        RowBox[{"k", ",", "1", ",", "4"}], "}"}]}], "]"}]}], ";"}], 
   "\[IndentingNewLine]", "\[IndentingNewLine]", 
   RowBox[{
    RowBox[{"kvList", "=", 
     RowBox[{"{", 
      RowBox[{
       RowBox[{"{", 
        RowBox[{"1", ",", "0", ",", "0"}], "}"}], ",", 
       RowBox[{"{", 
        RowBox[{"0", ",", "1", ",", "0"}], "}"}], ",", 
       RowBox[{"{", 
        RowBox[{"0", ",", "0", ",", "1"}], "}"}]}], "}"}]}], ";"}], "\[IndentingNewLine]", 
   RowBox[{
    RowBox[{"kvList", "=", 
     RowBox[{
      RowBox[{"{", 
       RowBox[{
        RowBox[{"{", 
         RowBox[{"1", ",", "1", ",", "1"}], "}"}], ",", 
        RowBox[{"{", 
         RowBox[{"1", ",", 
          RowBox[{"-", "1"}], ",", "1"}], "}"}], ",", 
        RowBox[{"{", 
         RowBox[{
          RowBox[{"-", "1"}], ",", "1", ",", "1"}], "}"}], ",", 
        RowBox[{"{", 
         RowBox[{"1", ",", "1", ",", 
          RowBox[{"-", "1"}]}], "}"}]}], "}"}], "/", 
      RowBox[{"Sqrt", "[", "3", "]"}]}]}], ";"}], "\n", 
   RowBox[{"(*", 
    RowBox[{
     RowBox[{"kvList", "=", 
      RowBox[{
       RowBox[{"{", 
        RowBox[{
         RowBox[{"{", 
          RowBox[{"1", ",", "1", ",", "1"}], "}"}], ",", 
         RowBox[{"{", 
          RowBox[{"1", ",", 
           RowBox[{"-", "1"}], ",", "1"}], "}"}], ",", 
         RowBox[{"{", 
          RowBox[{
           RowBox[{"-", "1"}], ",", "1", ",", "1"}], "}"}], ",", 
         RowBox[{"{", 
          RowBox[{"1", ",", "1", ",", 
           RowBox[{"-", "1"}]}], "}"}]}], "}"}], "/", 
       RowBox[{"Sqrt", "[", "3", "]"}]}]}], ";"}], "*)"}], 
   "\[IndentingNewLine]", "\[IndentingNewLine]", "\[IndentingNewLine]", 
   "\[IndentingNewLine]", "\[IndentingNewLine]", "\[IndentingNewLine]", 
   RowBox[{"(*", " ", 
    RowBox[{"convenient", " ", "numerical", " ", "example"}], " ", "*)"}], 
   "\[IndentingNewLine]", "\n", 
   RowBox[{"(*", " ", 
    RowBox[{
    "solution", " ", "of", " ", "the", " ", "4", "th", " ", "order", " ", 
     "equation"}], " ", "*)"}], "\[IndentingNewLine]", 
   RowBox[{
    RowBox[{
     RowBox[{"PQR", "[", 
      RowBox[{"p_", ",", "q_", ",", "r_"}], "]"}], ":=", 
     RowBox[{
      RowBox[{"Module", "[", 
       RowBox[{
        RowBox[{"{", 
         RowBox[{
         "s1", ",", "s2", ",", "s3", ",", "s4", ",", "s5", ",", "s6"}], "}"}],
         ",", "\[IndentingNewLine]", 
        RowBox[{
         RowBox[{"s6", "=", 
          RowBox[{
           RowBox[{"2", "*", 
            RowBox[{"p", "^", "3"}]}], "+", 
           RowBox[{"27", "*", 
            RowBox[{"q", "^", "2"}]}], "-", 
           RowBox[{"72", "*", "p", "*", "r"}]}]}], ";", 
         RowBox[{"s5", "=", 
          RowBox[{"(", 
           RowBox[{
            RowBox[{"p", "^", "2"}], "+", 
            RowBox[{"12", "*", "r"}]}], ")"}]}], ";", "\[IndentingNewLine]", 
         RowBox[{"s4", "=", " ", 
          RowBox[{"(", 
           RowBox[{
            RowBox[{
             RowBox[{"-", "8"}], "*", "p"}], "-", 
            RowBox[{"4", "*", 
             RowBox[{"s5", "/", "s2"}]}], "-", "s2"}], ")"}]}], ";", 
         RowBox[{"s3", "=", 
          RowBox[{"Sqrt", "[", 
           RowBox[{
            RowBox[{
             RowBox[{"-", "4"}], "*", "p"}], "+", 
            RowBox[{"4", " ", "*", 
             RowBox[{"s5", "/", "s2"}]}], "+", "s2"}], "]"}]}], ";", 
         "\[IndentingNewLine]", 
         RowBox[{"s2", "=", " ", 
          RowBox[{
           RowBox[{"(", 
            RowBox[{
             RowBox[{"4", "s6"}], "+", 
             RowBox[{"4", "s1"}]}], ")"}], "^", 
           RowBox[{"(", 
            RowBox[{"1", "/", "3"}], ")"}]}]}], ";", 
         RowBox[{"s1", "=", " ", 
          RowBox[{"Sqrt", "[", 
           RowBox[{
            RowBox[{
             RowBox[{"-", "4"}], "*", 
             RowBox[{"s5", "^", "3"}]}], "+", 
            RowBox[{"s6", "^", "2"}]}], "]"}]}], ";", "\[IndentingNewLine]", 
         RowBox[{
          RowBox[{"{", 
           RowBox[{
            RowBox[{"s3", "-", 
             RowBox[{"Sqrt", "[", 
              RowBox[{
               RowBox[{
                RowBox[{"(", 
                 RowBox[{
                  RowBox[{"-", "12"}], "*", 
                  RowBox[{"Sqrt", "[", "6", "]"}], "*", "q"}], ")"}], "/", 
                "s3"}], "+", "s4"}], "]"}]}], ",", 
            RowBox[{"s3", "+", 
             RowBox[{"Sqrt", "[", 
              RowBox[{
               RowBox[{
                RowBox[{"(", 
                 RowBox[{
                  RowBox[{"-", "12"}], "*", 
                  RowBox[{"Sqrt", "[", "6", "]"}], "*", "q"}], ")"}], "/", 
                "s3"}], "+", "s4"}], "]"}]}], ",", 
            RowBox[{
             RowBox[{"-", "s3"}], "-", 
             RowBox[{"Sqrt", "[", 
              RowBox[{
               RowBox[{
                RowBox[{"(", 
                 RowBox[{"12", "*", 
                  RowBox[{"Sqrt", "[", "6", "]"}], "*", "q"}], ")"}], "/", 
                "s3"}], "+", "s4"}], "]"}]}], ",", 
            RowBox[{
             RowBox[{"-", "s3"}], "+", 
             RowBox[{"Sqrt", "[", 
              RowBox[{
               RowBox[{
                RowBox[{"(", 
                 RowBox[{"12", "*", 
                  RowBox[{"Sqrt", "[", "6", "]"}], "*", "q"}], ")"}], "/", 
                "s3"}], "+", "s4"}], "]"}]}]}], "}"}], "/", 
          RowBox[{"(", 
           RowBox[{"2", "*", 
            RowBox[{"Sqrt", "[", "6", "]"}]}], ")"}]}]}]}], "]"}], "//", 
      "N"}]}], ";"}], "\[IndentingNewLine]", 
   RowBox[{"(*", " ", 
    RowBox[{"display", " ", "positions", " ", "and", " ", "intensities"}], 
    " ", "*)"}], "\[IndentingNewLine]", 
   RowBox[{
    RowBox[{
     RowBox[{"Palki2", "[", 
      RowBox[{"pos_", ",", "ampl1_"}], "]"}], ":=", 
     RowBox[{"Show", "[", 
      RowBox[{
       RowBox[{"Graphics", "[", 
        RowBox[{"Join", "[", 
         RowBox[{
          RowBox[{"Table", "[", 
           RowBox[{
            RowBox[{"{", 
             RowBox[{
              RowBox[{"RGBColor", "[", 
               RowBox[{"1", ",", "0", ",", "0"}], "]"}], ",", 
              RowBox[{"Thickness", "[", "0.01", "]"}], ",", 
              RowBox[{"Line", "[", 
               RowBox[{"{", 
                RowBox[{
                 RowBox[{"{", 
                  RowBox[{
                   RowBox[{"pos", "[", 
                    RowBox[{"[", "i", "]"}], "]"}], ",", "0"}], "}"}], ",", 
                 RowBox[{"{", 
                  RowBox[{
                   RowBox[{"pos", "[", 
                    RowBox[{"[", "i", "]"}], "]"}], ",", 
                   RowBox[{"-", 
                    RowBox[{"ampl1", "[", 
                    RowBox[{"[", "i", "]"}], "]"}]}]}], "}"}]}], "}"}], 
               "]"}]}], "}"}], ",", 
            RowBox[{"{", 
             RowBox[{"i", ",", "1", ",", 
              RowBox[{"Length", "[", "pos", "]"}]}], "}"}]}], "]"}], ",", 
          RowBox[{"{", 
           RowBox[{"Line", "[", 
            RowBox[{"{", 
             RowBox[{
              RowBox[{"{", 
               RowBox[{
                RowBox[{"Max", "[", "pos", "]"}], ",", "0"}], "}"}], ",", 
              RowBox[{"{", 
               RowBox[{
                RowBox[{"Min", "[", "pos", "]"}], ",", "0"}], "}"}]}], "}"}], 
            "]"}], "}"}]}], "]"}], "]"}], ",", 
       RowBox[{"PlotRange", "\[Rule]", "All"}], ",", 
       RowBox[{"Axes", "\[Rule]", 
        RowBox[{"{", 
         RowBox[{"True", ",", "False"}], "}"}]}], ",", 
       RowBox[{"AspectRatio", "\[Rule]", "0.5"}]}], "]"}]}], ";"}], "\[IndentingNewLine]", 
   RowBox[{
    RowBox[{"la", "=."}], ";"}], "\[IndentingNewLine]", 
   RowBox[{"(*", 
    RowBox[{
     RowBox[{"g32", "=."}], ";", 
     RowBox[{"g12", "=."}], ";"}], "*)"}], "\[IndentingNewLine]", 
   RowBox[{
    RowBox[{"g12", "=", "0.118821"}], ";", 
    RowBox[{"g32", "=", 
     RowBox[{"-", ".067897"}]}], ";"}], "\[IndentingNewLine]", 
   RowBox[{"SPol", "=", "0"}], "\[IndentingNewLine]", 
   RowBox[{"(*", 
    RowBox[{
     RowBox[{"B", "=", "7.3641"}], ";"}], "*)"}], "\[IndentingNewLine]", 
   RowBox[{
    RowBox[{"k", "=."}], ";", 
    RowBox[{"m", "=."}], ";"}], "\[IndentingNewLine]", "\[IndentingNewLine]", 
   RowBox[{
    RowBox[{
     RowBox[{"{", 
      RowBox[{
      "Vzz", ",", "eta", ",", "tet", ",", "fi", ",", "ktet", ",", "kfi"}], 
      "}"}], "=", 
     RowBox[{"{", 
      RowBox[{
       RowBox[{"-", "2"}], ",", 
       RowBox[{"3", "/", "4"}], ",", 
       RowBox[{"Pi", "/", "6"}], ",", 
       RowBox[{"Pi", "/", "4"}], ",", 
       RowBox[{"Pi", "/", "3"}], ",", 
       RowBox[{
        RowBox[{"-", "Pi"}], "/", "4"}]}], "}"}]}], ";"}], "\[IndentingNewLine]", 
   RowBox[{
    RowBox[{
     RowBox[{"{", 
      RowBox[{
      "Vzz", ",", "eta", ",", "tet", ",", "fi", ",", "ktet", ",", "kfi"}], 
      "}"}], "=", 
     RowBox[{"{", 
      RowBox[{
       RowBox[{"-", "2"}], ",", 
       RowBox[{"3", "/", "4"}], ",", 
       RowBox[{"Pi", "/", "3"}], ",", 
       RowBox[{"Pi", "/", "4"}], ",", 
       RowBox[{"Pi", "/", "6"}], ",", 
       RowBox[{
        RowBox[{"-", "Pi"}], "/", "4"}]}], "}"}]}], ";"}], 
   "\[IndentingNewLine]", 
   RowBox[{"(*", " ", 
    RowBox[{"Phys", " ", "Rev", " ", "2008"}], " ", "*)"}], "\[IndentingNewLine]", 
   RowBox[{
    RowBox[{
     RowBox[{"{", 
      RowBox[{
      "Vzz", ",", "eta", ",", "tet", ",", "fi", ",", "ktet", ",", "kfi"}], 
      "}"}], "=", 
     RowBox[{"{", 
      RowBox[{
       RowBox[{"-", "2"}], ",", 
       RowBox[{"3", "/", "4"}], ",", 
       RowBox[{"Pi", "/", "6"}], ",", 
       RowBox[{"Pi", "/", "4"}], ",", 
       RowBox[{"Pi", "/", "3"}], ",", 
       RowBox[{
        RowBox[{"-", "Pi"}], "/", "4"}]}], "}"}]}], ";"}], 
   "\[IndentingNewLine]", 
   RowBox[{"(*", " ", 
    RowBox[{"Phys", " ", "Rev", " ", "2008"}], " ", "*)"}], "\[IndentingNewLine]", 
   RowBox[{
    RowBox[{
     RowBox[{"{", 
      RowBox[{
      "Vzz", ",", "eta", ",", "tet", ",", "fi", ",", "ktet", ",", "kfi"}], 
      "}"}], "=", 
     RowBox[{
      RowBox[{"{", 
       RowBox[{
        RowBox[{"-", "2"}], ",", 
        RowBox[{"3", "/", "4"}], ",", 
        RowBox[{"Pi", "/", "6"}], ",", 
        RowBox[{"Pi", "/", "4"}], ",", 
        RowBox[{"Pi", "/", "3"}], ",", 
        RowBox[{
         RowBox[{"-", "Pi"}], "/", "4"}]}], "}"}], "+", 
      RowBox[{
       RowBox[{"1", "/", "2"}], 
       RowBox[{"Table", "[", 
        RowBox[{
         RowBox[{"Random", "[", "]"}], ",", 
         RowBox[{"{", "6", "}"}]}], "]"}]}]}]}], ";"}], "\[IndentingNewLine]", 
   RowBox[{
    RowBox[{"B", "=", 
     RowBox[{"Vzz", "/", 
      RowBox[{"(", 
       RowBox[{"4", "*", "g32"}], ")"}]}]}], ";"}], "\[IndentingNewLine]", 
   RowBox[{
    RowBox[{"B", "=", 
     RowBox[{
      RowBox[{"Vzz", "/", 
       RowBox[{"(", 
        RowBox[{"5", "*", "g32"}], ")"}]}], "+", 
      RowBox[{"0.5", "*", 
       RowBox[{"Random", "[", "]"}]}]}]}], ";"}], "\[IndentingNewLine]", 
   RowBox[{
    RowBox[{"b", "=", 
     RowBox[{"B", "*", "g32"}]}], ";"}], "\[IndentingNewLine]", 
   "\[IndentingNewLine]", "\[IndentingNewLine]", 
   RowBox[{
    RowBox[{"EFGG", "=", 
     RowBox[{
      RowBox[{"Vzz", "/", "2"}], 
      RowBox[{"{", 
       RowBox[{
        RowBox[{"{", 
         RowBox[{
          RowBox[{"eta", "-", "1"}], ",", "0", ",", "0"}], "}"}], ",", 
        RowBox[{"{", 
         RowBox[{"0", ",", 
          RowBox[{
           RowBox[{"-", "eta"}], "-", "1"}], ",", "0"}], "}"}], ",", 
        RowBox[{"{", 
         RowBox[{"0", ",", "0", ",", "2"}], "}"}]}], "}"}]}]}], ";"}], 
   "\[IndentingNewLine]", 
   RowBox[{"(*", " ", 
    RowBox[{"check", " ", "explicite", " ", "equations"}], " ", "*)"}], "\[IndentingNewLine]", 
   RowBox[{
    RowBox[{"V", "=", 
     RowBox[{
      RowBox[{"Vzz", "/", "2"}], 
      RowBox[{"{", 
       RowBox[{
        RowBox[{"{", 
         RowBox[{
          RowBox[{"eta", "-", "1"}], ",", "0", ",", "0"}], "}"}], ",", 
        RowBox[{"{", 
         RowBox[{"0", ",", 
          RowBox[{
           RowBox[{"-", "eta"}], "-", "1"}], ",", "0"}], "}"}], ",", 
        RowBox[{"{", 
         RowBox[{"0", ",", "0", ",", "2"}], "}"}]}], "}"}]}]}], ";"}], "\[IndentingNewLine]", 
   RowBox[{
    RowBox[{"m", "=", 
     RowBox[{"{", 
      RowBox[{
       RowBox[{
        RowBox[{"Sin", "[", "tet", "]"}], "*", 
        RowBox[{"Cos", "[", "fi", "]"}]}], ",", 
       RowBox[{
        RowBox[{"Sin", "[", "tet", "]"}], "*", 
        RowBox[{"Sin", "[", "fi", "]"}]}], ",", 
       RowBox[{"Cos", "[", "tet", "]"}]}], "}"}]}], ";"}], "\[IndentingNewLine]", 
   RowBox[{
    RowBox[{"k", "=", 
     RowBox[{"{", 
      RowBox[{
       RowBox[{
        RowBox[{"Sin", "[", "ktet", "]"}], 
        RowBox[{"Cos", "[", "kfi", "]"}]}], ",", 
       RowBox[{
        RowBox[{"Sin", "[", "ktet", "]"}], 
        RowBox[{"Sin", "[", "kfi", "]"}]}], ",", 
       RowBox[{"Cos", "[", "ktet", "]"}]}], "}"}]}], ";"}], 
   "\[IndentingNewLine]", 
   RowBox[{"(*", " ", 
    RowBox[{
     RowBox[{"linear", " ", "polarization"}], ",", " ", 
     RowBox[{
     "h", " ", "i", " ", "magnetic", " ", "field", " ", "of", " ", 
      "photon"}]}], " ", "*)"}], "\[IndentingNewLine]", 
   RowBox[{"(*", " ", 
    RowBox[{
     RowBox[{"linear", " ", "polarization"}], ",", " ", 
     RowBox[{
     "h", " ", "i", " ", "magnetic", " ", "field", " ", "of", " ", 
      "photon"}]}], " ", "*)"}], "\[IndentingNewLine]", 
   RowBox[{
    RowBox[{"htmp", "=", 
     RowBox[{"{", 
      RowBox[{
       RowBox[{
        RowBox[{"Cos", "[", "ktet", "]"}], " ", 
        RowBox[{"Cos", "[", "kfi", "]"}]}], ",", 
       RowBox[{
        RowBox[{"Cos", "[", "ktet", "]"}], " ", 
        RowBox[{"Sin", "[", "kfi", "]"}]}], ",", 
       RowBox[{"-", 
        RowBox[{"Sin", "[", "ktet", "]"}]}]}], "}"}]}], ";"}], "\[IndentingNewLine]", 
   RowBox[{
    RowBox[{"etmp", "=", 
     RowBox[{"Cross", "[", 
      RowBox[{"htmp", ",", "k"}], "]"}]}], ";"}], "\[IndentingNewLine]", 
   RowBox[{
    RowBox[{"h", "=", 
     RowBox[{
      RowBox[{"(", 
       RowBox[{
        RowBox[{
         RowBox[{"Cos", "[", "fitmp", "]"}], "*", "htmp"}], "+", 
        RowBox[{
         RowBox[{"Sin", "[", "fitmp", "]"}], "*", "etmp"}]}], ")"}], "/.", 
      RowBox[{"{", 
       RowBox[{"fitmp", "->", 
        RowBox[{"Random", "[", "]"}]}], "}"}]}]}], ";"}], "\[IndentingNewLine]", 
   RowBox[{
    RowBox[{
     RowBox[{"{", 
      RowBox[{"tmp", ",", "htet", ",", "hfi"}], "}"}], "=", 
     RowBox[{"ToSphericalCoordinates", "[", "h", "]"}]}], ";"}], "\[IndentingNewLine]", 
   RowBox[{
    RowBox[{"{", 
     RowBox[{
      RowBox[{
       RowBox[{"Sin", "[", "htet", "]"}], 
       RowBox[{"Cos", "[", "hfi", "]"}]}], ",", 
      RowBox[{
       RowBox[{"Sin", "[", "htet", "]"}], 
       RowBox[{"Sin", "[", "hfi", "]"}]}], ",", 
      RowBox[{"Cos", "[", "htet", "]"}]}], "}"}], "-", "h"}], 
   "\[IndentingNewLine]", "\[IndentingNewLine]", "\[IndentingNewLine]", 
   RowBox[{
    RowBox[{"sm", "=", 
     RowBox[{"m", ".", "V", ".", "m"}]}], ";", 
    RowBox[{"Sm", "=", 
     RowBox[{"m", ".", "V", ".", "V", ".", "m"}]}], ";"}], "\[IndentingNewLine]", 
   RowBox[{
    RowBox[{"sk", "=", 
     RowBox[{"k", ".", "V", ".", "k"}]}], ";", 
    RowBox[{"Sk", "=", 
     RowBox[{"k", ".", "V", ".", "V", ".", "k"}]}], ";"}], "\[IndentingNewLine]", 
   RowBox[{
    RowBox[{"skm", "=", 
     RowBox[{"m", ".", "V", ".", "k"}]}], ";", 
    RowBox[{"Skm", "=", 
     RowBox[{"m", ".", "V", ".", "V", ".", "k"}]}], ";"}], "\[IndentingNewLine]", 
   RowBox[{
    RowBox[{"S", "=", 
     RowBox[{"Tr", "[", 
      RowBox[{"V", ".", "V"}], "]"}]}], ";"}], "\[IndentingNewLine]", 
   RowBox[{
    RowBox[{"\[CapitalDelta]", "=", 
     RowBox[{"Sqrt", "[", 
      RowBox[{
       RowBox[{"Tr", "[", 
        RowBox[{"V", ".", "V"}], "]"}], "/", "6"}], "]"}]}], ";"}], "\[IndentingNewLine]", 
   RowBox[{
    RowBox[{"\[Kappa]", "=", 
     RowBox[{"m", ".", "k"}]}], ";"}], "\[IndentingNewLine]", 
   RowBox[{
    RowBox[{"b", "=", 
     RowBox[{"B", "*", "g32"}]}], ";"}], "\[IndentingNewLine]", 
   RowBox[{
    RowBox[{"p", "=", 
     RowBox[{
      RowBox[{
       RowBox[{
        RowBox[{"-", "5"}], "/", "2"}], "*", 
       RowBox[{"b", "^", "2"}]}], "-", 
      RowBox[{
       RowBox[{"1", "/", "12"}], "*", "S"}]}]}], ";"}], "\[IndentingNewLine]", 
   RowBox[{
    RowBox[{"q", "=", 
     RowBox[{
      RowBox[{"-", 
       RowBox[{"b", "^", "2"}]}], "*", "sm"}]}], ";"}], "\[IndentingNewLine]", 
   RowBox[{
    RowBox[{"r", "=", 
     RowBox[{
      RowBox[{"(", 
       RowBox[{
        RowBox[{"9", 
         RowBox[{"b", "^", "4"}]}], "+", 
        RowBox[{
         RowBox[{"1", "/", "36"}], "*", 
         RowBox[{"S", "^", "2"}]}], "+", 
        RowBox[{
         RowBox[{"b", "^", "2"}], "*", 
         RowBox[{"(", 
          RowBox[{"S", "-", 
           RowBox[{"4", "Sm"}]}], ")"}]}]}], ")"}], "/", "16"}]}], ";"}], "\[IndentingNewLine]", 
   RowBox[{
    RowBox[{"Print", "[", 
     RowBox[{"{", 
      RowBox[{"\"\<p,q,r\>\"", ",", "p", ",", "q", ",", "r"}], "}"}], "]"}], 
    ";"}], "\[IndentingNewLine]", 
   RowBox[{
    RowBox[{"lala", "=", 
     RowBox[{"PQR", "[", 
      RowBox[{"p", ",", "q", ",", "r"}], "]"}]}], ";"}], "\[IndentingNewLine]", 
   RowBox[{"Print", "[", 
    RowBox[{"{", 
     RowBox[{"\"\<lala\>\"", ",", "lala"}], "}"}], "]"}], 
   "\[IndentingNewLine]", "\[IndentingNewLine]", "\[IndentingNewLine]", 
   RowBox[{
    RowBox[{
     RowBox[{"{", 
      RowBox[{"vel", ",", "ampl"}], "}"}], "=", 
     RowBox[{"CircFullHam9", "[", 
      RowBox[{
      "B", ",", "Vzz", ",", "eta", ",", "tet", ",", "fi", ",", "ktet", ",", 
       "kfi", ",", 
       RowBox[{"-", "1"}]}], "]"}]}], ";"}], "\[IndentingNewLine]", 
   RowBox[{"PalkiCol", "[", 
    RowBox[{"vel", ",", "ampl", ",", 
     RowBox[{"RGBColor", "[", 
      RowBox[{"1", ",", "0", ",", "0"}], "]"}]}], "]"}], "\[IndentingNewLine]", 
   RowBox[{
    RowBox[{"velamplCircFullHam9", "=", 
     RowBox[{"{", 
      RowBox[{"vel", ",", "ampl"}], "}"}]}], ";"}], "\[IndentingNewLine]", 
   RowBox[{
    RowBox[{
     RowBox[{"{", 
      RowBox[{"vel", ",", "ampl"}], "}"}], "=", 
     RowBox[{"CircFullHam9", "[", 
      RowBox[{
      "B", ",", "Vzz", ",", "eta", ",", "tet", ",", "fi", ",", "ktet", ",", 
       "kfi", ",", "1"}], "]"}]}], ";"}], "\[IndentingNewLine]", 
   RowBox[{"PalkiCol", "[", 
    RowBox[{"vel", ",", "ampl", ",", 
     RowBox[{"RGBColor", "[", 
      RowBox[{"0", ",", "1", ",", "0"}], "]"}]}], "]"}], "\[IndentingNewLine]", 
   RowBox[{
    RowBox[{
     RowBox[{"{", 
      RowBox[{"vel", ",", "ampl"}], "}"}], "=", 
     RowBox[{"CircFullHam9", "[", 
      RowBox[{
      "B", ",", "Vzz", ",", "eta", ",", "tet", ",", "fi", ",", "ktet", ",", 
       "kfi", ",", "0"}], "]"}]}], ";"}], "\[IndentingNewLine]", 
   RowBox[{"PalkiCol", "[", 
    RowBox[{"vel", ",", "ampl", ",", 
     RowBox[{"RGBColor", "[", 
      RowBox[{
       RowBox[{"1", "/", "2"}], ",", 
       RowBox[{"1", "/", "2"}], ",", "0"}], "]"}]}], "]"}], "\[IndentingNewLine]", 
   RowBox[{
    RowBox[{
     RowBox[{"{", 
      RowBox[{"vel", ",", "ampl"}], "}"}], "=", 
     RowBox[{"Drop", "[", 
      RowBox[{
       RowBox[{"CircFullHam", "[", 
        RowBox[{
        "B", ",", "Vzz", ",", "eta", ",", "tet", ",", "fi", ",", "ktet", ",", 
         "kfi", ",", 
         RowBox[{"-", "1"}]}], "]"}], ",", 
       RowBox[{"-", "1"}]}], "]"}]}], ";", 
    RowBox[{"PalkiCol", "[", 
     RowBox[{"vel", ",", "ampl", ",", 
      RowBox[{"RGBColor", "[", 
       RowBox[{"1", ",", "0", ",", "0"}], "]"}]}], "]"}]}], "\[IndentingNewLine]", 
   RowBox[{
    RowBox[{
     RowBox[{"{", 
      RowBox[{"vel", ",", "ampl"}], "}"}], "=", 
     RowBox[{"Drop", "[", 
      RowBox[{
       RowBox[{"CircFullHam", "[", 
        RowBox[{
        "B", ",", "Vzz", ",", "eta", ",", "tet", ",", "fi", ",", "ktet", ",", 
         "kfi", ",", "1"}], "]"}], ",", 
       RowBox[{"-", "1"}]}], "]"}]}], ";"}], "\[IndentingNewLine]", 
   RowBox[{"PalkiCol", "[", 
    RowBox[{"vel", ",", "ampl", ",", 
     RowBox[{"RGBColor", "[", 
      RowBox[{"0", ",", "1", ",", "0"}], "]"}]}], "]"}], "\[IndentingNewLine]", 
   RowBox[{"Print", "[", "\"\<texture free \>\"", "]"}], 
   "\[IndentingNewLine]", "\[IndentingNewLine]", 
   RowBox[{
    RowBox[{
     RowBox[{"{", 
      RowBox[{"vel", ",", "amplTFTra"}], "}"}], "=", 
     RowBox[{"Drop", "[", 
      RowBox[{
       RowBox[{"CircFullHam", "[", 
        RowBox[{
        "B", ",", "Vzz", ",", "eta", ",", "tet", ",", "fi", ",", "ktet", ",", 
         "kfi", ",", "0"}], "]"}], ",", 
       RowBox[{"{", "2", "}"}]}], "]"}]}], ";"}], "\[IndentingNewLine]", 
   RowBox[{"PalkiCol", "[", 
    RowBox[{"vel", ",", "amplTFTra", ",", 
     RowBox[{"RGBColor", "[", 
      RowBox[{"0", ",", 
       RowBox[{"1", "/", "2"}], ",", 
       RowBox[{"1", "/", "2"}]}], "]"}]}], "]"}], "\[IndentingNewLine]", 
   RowBox[{"Plus", "@@", "amplTFTra"}], "\[IndentingNewLine]", 
   RowBox[{
    RowBox[{"{", 
     RowBox[{"vel", ",", "amplTFk"}], "}"}], "=", 
    RowBox[{
     RowBox[{"Plus", "@@", 
      RowBox[{"(", 
       RowBox[{"Map", "[", 
        RowBox[{
         RowBox[{
          RowBox[{"CircFullHam9Tens", "[", 
           RowBox[{
            RowBox[{"B", "*", "m"}], ",", "EFGG", ",", "#", ",", "0"}], "]"}],
           "&"}], ",", "kvList"}], "]"}], ")"}]}], "/", 
     RowBox[{"Length", "[", "kvList", "]"}]}]}], "\[IndentingNewLine]", 
   RowBox[{"Plus", "@@", "amplTFk"}], "\[IndentingNewLine]", 
   RowBox[{"PalkiCol", "[", 
    RowBox[{"vel", ",", "amplTFk", ",", 
     RowBox[{"RGBColor", "[", 
      RowBox[{"0", ",", 
       RowBox[{"1", "/", "2"}], ",", 
       RowBox[{"1", "/", "2"}]}], "]"}]}], "]"}], "\[IndentingNewLine]", 
   RowBox[{
    RowBox[{"{", 
     RowBox[{"vel", ",", "amplTFk"}], "}"}], "=", 
    RowBox[{
     RowBox[{
      RowBox[{"Plus", "@@", 
       RowBox[{"(", 
        RowBox[{"Map", "[", 
         RowBox[{
          RowBox[{
           RowBox[{"CircFullHam9Tens", "[", 
            RowBox[{
             RowBox[{"B", "*", "m"}], ",", "EFGG", ",", "#", ",", "1"}], 
            "]"}], "&"}], ",", 
          RowBox[{"Join", "[", 
           RowBox[{"kvList", ",", 
            RowBox[{"-", "kvList"}]}], "]"}]}], "]"}], ")"}]}], "/", "2"}], "/", 
     RowBox[{"Length", "[", "kvList", "]"}]}]}], "\[IndentingNewLine]", 
   RowBox[{"Plus", "@@", "amplTFk"}], "\[IndentingNewLine]", 
   RowBox[{"PalkiCol", "[", 
    RowBox[{"vel", ",", "amplTFk", ",", 
     RowBox[{"RGBColor", "[", 
      RowBox[{"0", ",", 
       RowBox[{"1", "/", "2"}], ",", 
       RowBox[{"1", "/", "2"}]}], "]"}]}], "]"}], "\[IndentingNewLine]", 
   "\[IndentingNewLine]", "\[IndentingNewLine]", "\[IndentingNewLine]", 
   RowBox[{
    RowBox[{
     RowBox[{"{", 
      RowBox[{"velParam", ",", "amplParam"}], "}"}], "=", 
     RowBox[{"CircFullHam9", "[", 
      RowBox[{
       RowBox[{"B", "*", "0.00001"}], ",", "Vzz", ",", "eta", ",", "tet", ",",
        "fi", ",", "ktet", ",", "kfi", ",", "0"}], "]"}]}], ";"}], "\[IndentingNewLine]", 
   RowBox[{"PalkiCol", "[", 
    RowBox[{"velParam", ",", "amplParam", ",", 
     RowBox[{"RGBColor", "[", 
      RowBox[{
       RowBox[{"1", "/", "2"}], ",", 
       RowBox[{"1", "/", "2"}], ",", "0"}], "]"}]}], "]"}], "\[IndentingNewLine]", 
   RowBox[{"{", 
    RowBox[{
     RowBox[{
      RowBox[{"Max", "[", "velParam", "]"}], "*", "2"}], ",", 
     RowBox[{"Sqrt", "[", 
      RowBox[{"S", "/", "6"}], "]"}], ",", "\[CapitalDelta]"}], "}"}], 
   "\[IndentingNewLine]", "\[IndentingNewLine]", "\[IndentingNewLine]", 
   RowBox[{
    RowBox[{"velamplCircFullHam9", "=", 
     RowBox[{"Join", "[", 
      RowBox[{"velamplCircFullHam9", ",", 
       RowBox[{"{", "amplTFk", "}"}]}], "]"}]}], ";"}], "\[IndentingNewLine]",
    "\[IndentingNewLine]", "\[IndentingNewLine]", "\[IndentingNewLine]", 
   "\[IndentingNewLine]", "\[IndentingNewLine]", "\[IndentingNewLine]", 
   "\[IndentingNewLine]", "\[IndentingNewLine]", "\[IndentingNewLine]", 
   RowBox[{"(*", 
    RowBox[{
     RowBox[{"Export", "[", 
      RowBox[{"\"\<D:\\\\ks\\\\3_CONFERENCES\\\\ICAME2025\\\\SpectraExplicit3.\
PNG\>\"", ",", "SpectraExplicit3", ",", 
       RowBox[{"ImageResolution", "->", "1000"}]}], "]"}], "\[IndentingNewLine]", 
     RowBox[{"Export", "[", 
      RowBox[{"\"\<D:\\\\ks\\\\3_CONFERENCES\\\\ICAME2025\\\\SpectraExplicit4.\
PNG\>\"", ",", "SpectraExplicit4", ",", 
       RowBox[{"ImageResolution", "->", "1000"}]}], "]"}]}], 
    "*)"}]}]}]], "Input",
 CellChangeTimes->{{3.864183870461915*^9, 3.864183897036215*^9}, {
   3.86418393354711*^9, 3.8641839647585206`*^9}, {3.8641865532537546`*^9, 
   3.864186574198935*^9}, {3.8641866069000416`*^9, 3.8641866157205114`*^9}, {
   3.8641867385921354`*^9, 3.8641867497046847`*^9}, {3.864188293533862*^9, 
   3.8641882974937363`*^9}, {3.864190938750475*^9, 3.864190966436966*^9}, {
   3.8641910219024997`*^9, 3.8641910522857585`*^9}, {3.8641911032634997`*^9, 
   3.8641911068701315`*^9}, {3.8641911817769604`*^9, 3.864191190447745*^9}, {
   3.8641912979456787`*^9, 3.864191348928491*^9}, {3.864191765501587*^9, 
   3.8641918101357117`*^9}, {3.864191841693329*^9, 3.86419184530282*^9}, {
   3.8641919036859207`*^9, 3.8641919151725283`*^9}, {3.864192681086462*^9, 
   3.864192688920312*^9}, {3.864192755433843*^9, 3.864192797951951*^9}, {
   3.8641928371228256`*^9, 3.864192861651202*^9}, {3.8641929365872545`*^9, 
   3.8641929633140745`*^9}, {3.8641930088894157`*^9, 3.864193011863392*^9}, {
   3.8641930573101697`*^9, 3.8641930911644545`*^9}, {3.8641931357551737`*^9, 
   3.8641931799314766`*^9}, {3.8641932438954067`*^9, 
   3.8641932453169794`*^9}, {3.864193304466652*^9, 3.864193355681364*^9}, {
   3.864193431833136*^9, 3.8641934381010656`*^9}, {3.864193495130225*^9, 
   3.8641935309487543`*^9}, {3.8641935709715776`*^9, 3.864193640163777*^9}, {
   3.8641936713742957`*^9, 3.8641937111360073`*^9}, {3.8641937563436565`*^9, 
   3.8641938076985807`*^9}, {3.864193943342148*^9, 3.8641940190358524`*^9}, {
   3.8641940508853292`*^9, 3.8641942917992983`*^9}, {3.8641946082499795`*^9, 
   3.8641946353587418`*^9}, {3.8641947856960683`*^9, 
   3.8641947907748036`*^9}, {3.8642027355154796`*^9, 3.864202749276127*^9}, {
   3.864203300659793*^9, 3.864203355307118*^9}, {3.864203416158215*^9, 
   3.8642034192205067`*^9}, {3.8642034963171062`*^9, 
   3.8642035096840734`*^9}, {3.864203679102377*^9, 3.8642036906930065`*^9}, {
   3.864203729624957*^9, 3.8642037379488564`*^9}, {3.864203776477741*^9, 
   3.8642039306394157`*^9}, {3.8642039651123114`*^9, 
   3.8642040094326067`*^9}, {3.864204141254567*^9, 3.8642041645911255`*^9}, {
   3.8642046133383045`*^9, 3.8642046488933077`*^9}, {3.864204803702625*^9, 
   3.864204809047224*^9}, {3.8642049045454187`*^9, 3.864204952871838*^9}, {
   3.8642050059002075`*^9, 3.8642050088033504`*^9}, {3.8642050480839186`*^9, 
   3.864205061626011*^9}, {3.8642051005190835`*^9, 3.864205218047392*^9}, {
   3.8642056435095654`*^9, 3.8642057142960567`*^9}, {3.864205748348242*^9, 
   3.8642057765967064`*^9}, {3.864205810155753*^9, 3.8642058215398684`*^9}, {
   3.8642058529134803`*^9, 3.8642058823837852`*^9}, {3.8642060184825172`*^9, 
   3.8642060284839144`*^9}, {3.864206115185753*^9, 3.8642061638831663`*^9}, {
   3.864206262330083*^9, 3.8642063243332644`*^9}, {3.8642063556249733`*^9, 
   3.864206411278036*^9}, {3.8642064846663218`*^9, 3.86420652644283*^9}, {
   3.864206838779051*^9, 3.864206843671465*^9}, {3.8642068928115473`*^9, 
   3.8642069061347384`*^9}, {3.864208096790225*^9, 3.8642081342941685`*^9}, {
   3.8642081701946993`*^9, 3.864208172157924*^9}, {3.8642083102782946`*^9, 
   3.864208317089077*^9}, {3.864208362346106*^9, 3.8642085391401405`*^9}, {
   3.8642086292260647`*^9, 3.864208663375457*^9}, {3.8642087355782475`*^9, 
   3.864208739020887*^9}, {3.8642087845288253`*^9, 3.8642088446144085`*^9}, {
   3.864208979940546*^9, 3.8642089943151197`*^9}, {3.8642107560083494`*^9, 
   3.8642108757933784`*^9}, {3.8642109299170637`*^9, 3.864210932798094*^9}, {
   3.8642110102781143`*^9, 3.8642110129887285`*^9}, 3.8642110729371295`*^9, {
   3.8642227013711166`*^9, 3.8642227322095923`*^9}, 3.8642227982550745`*^9, {
   3.864222976014571*^9, 3.8642229793507767`*^9}, {3.8642231226673946`*^9, 
   3.8642231370443497`*^9}, {3.864223178227683*^9, 3.864223203232832*^9}, {
   3.864223608434767*^9, 3.8642237289097395`*^9}, {3.86422377172478*^9, 
   3.864223775106566*^9}, {3.8642238159714546`*^9, 3.8642238192061567`*^9}, {
   3.864223922316783*^9, 3.86422397385655*^9}, {3.8642240527291007`*^9, 
   3.8642240639235616`*^9}, {3.86422428180245*^9, 3.8642244483925734`*^9}, {
   3.8642245274291086`*^9, 3.8642245290931797`*^9}, {3.864224570865592*^9, 
   3.864224610315077*^9}, {3.8642246765099387`*^9, 3.864224753195133*^9}, {
   3.864224874400975*^9, 3.8642249095013714`*^9}, {3.8642249418588333`*^9, 
   3.8642249618161707`*^9}, {3.8642250471903887`*^9, 3.864225048041048*^9}, {
   3.8642251482573833`*^9, 3.8642251673527937`*^9}, {3.8642252198267794`*^9, 
   3.864225220842086*^9}, {3.864225257813108*^9, 3.864225263050599*^9}, {
   3.8642252991872444`*^9, 3.864225314824913*^9}, 3.8642253601615305`*^9, {
   3.8642254298678417`*^9, 3.864225430609586*^9}, {3.864225477750662*^9, 
   3.864225491859666*^9}, {3.8642256933583317`*^9, 3.864225703804145*^9}, {
   3.8642257354443045`*^9, 3.864225982629549*^9}, 3.86422651447593*^9, {
   3.864226577712508*^9, 3.8642266101165023`*^9}, 3.8642266528161154`*^9, 
   3.864226744052017*^9, {3.8642268033988914`*^9, 3.864226823551174*^9}, {
   3.864228218553088*^9, 3.864228219179964*^9}, {3.864267847115061*^9, 
   3.8642679693510976`*^9}, 3.864268135919633*^9, {3.8642686883491654`*^9, 
   3.8642689835396175`*^9}, {3.8642690219822426`*^9, 
   3.8642690494717107`*^9}, {3.864271182036649*^9, 3.864271188472349*^9}, {
   3.8642712193434515`*^9, 3.8642712626016426`*^9}, {3.8642713243874984`*^9, 
   3.864271328705305*^9}, {3.8642719381970987`*^9, 3.8642719451066704`*^9}, {
   3.8642719957583065`*^9, 3.864272011396351*^9}, {3.864272052769637*^9, 
   3.864272057626322*^9}, {3.864272186423814*^9, 3.864272189081751*^9}, {
   3.864272344287733*^9, 3.8642723454460382`*^9}, {3.8642724147890058`*^9, 
   3.8642724183734508`*^9}, {3.864272499873454*^9, 3.8642725004345245`*^9}, {
   3.864272771028717*^9, 3.864272791816338*^9}, {3.864272865407604*^9, 
   3.8642728834629474`*^9}, {3.8642731114429927`*^9, 3.8642731189832225`*^9}, 
   3.864273269415104*^9, {3.864273398513238*^9, 3.8642734384157743`*^9}, {
   3.864273469184264*^9, 3.864273497782015*^9}, {3.864273544541952*^9, 
   3.8642735506543856`*^9}, {3.8642737161134973`*^9, 
   3.8642737289104548`*^9}, {3.8642738413435745`*^9, 3.864273863584612*^9}, {
   3.864274209631401*^9, 3.864274321141684*^9}, 3.8642744981398783`*^9, 
   3.864274784289393*^9, 3.864274850567987*^9, {3.8642749275784435`*^9, 
   3.8642749312056046`*^9}, {3.8642755680180025`*^9, 
   3.8642755753395042`*^9}, {3.864275622369095*^9, 3.8642756376565886`*^9}, {
   3.864275678631432*^9, 3.864275682143388*^9}, {3.8642761733582783`*^9, 
   3.8642761890816116`*^9}, {3.864276392508634*^9, 3.864276419653855*^9}, {
   3.864276521352433*^9, 3.8642765444963837`*^9}, {3.8642771101357794`*^9, 
   3.864277114260927*^9}, {3.864277152213416*^9, 3.864277155682517*^9}, {
   3.8642772048016057`*^9, 3.864277234016624*^9}, {3.864277274417354*^9, 
   3.8642772860014877`*^9}, {3.864277338633614*^9, 3.8642773393343067`*^9}, 
   3.864277434699646*^9, {3.86427748363768*^9, 3.8642775084490995`*^9}, {
   3.864277767758426*^9, 3.8642777681811576`*^9}, {3.8642779103029947`*^9, 
   3.864277962016695*^9}, 3.8642780527842937`*^9, {3.8642781129523115`*^9, 
   3.8642781142392855`*^9}, 3.8642781723995266`*^9, {3.864278272231471*^9, 
   3.864278358529071*^9}, {3.864278442935814*^9, 3.864278448987376*^9}, {
   3.8642784795395484`*^9, 3.864278541536411*^9}, {3.8642785784357357`*^9, 
   3.8642785949939475`*^9}, {3.8642787296303635`*^9, 3.864278730261554*^9}, {
   3.864279012501582*^9, 3.864279038392953*^9}, {3.8642792385637903`*^9, 
   3.86427929995229*^9}, {3.864279777774657*^9, 3.864279794059327*^9}, {
   3.864284204135272*^9, 3.864284217636303*^9}, {3.864284251230457*^9, 
   3.864284275596404*^9}, {3.864284324553253*^9, 3.864284346223087*^9}, {
   3.864284404555045*^9, 3.864284424143553*^9}, {3.8642844585833154`*^9, 
   3.8642844647070937`*^9}, 3.8642844951976056`*^9, {3.864284530239191*^9, 
   3.8642846075612116`*^9}, {3.864284681536992*^9, 3.86428473104237*^9}, {
   3.86428476979204*^9, 3.8642848030005827`*^9}, {3.864448715054741*^9, 
   3.8644487436936865`*^9}, {3.8644494619660244`*^9, 
   3.8644494642373605`*^9}, {3.8644494953268356`*^9, 
   3.8644495233729115`*^9}, {3.86444962579053*^9, 3.864449626643861*^9}, {
   3.864468478329424*^9, 3.8644685222643585`*^9}, {3.8644685621665764`*^9, 
   3.8644685686537747`*^9}, {3.8644686193474455`*^9, 
   3.8644686244250517`*^9}, {3.8645439595421824`*^9, 3.8645439697564387`*^9}, 
   3.864544020054132*^9, {3.8645440611307793`*^9, 3.8645440631185803`*^9}, {
   3.864545513301136*^9, 3.8645455582532454`*^9}, {3.86454563203111*^9, 
   3.8645456739005375`*^9}, {3.8645459361801276`*^9, 
   3.8645459420294223`*^9}, {3.8645459770741835`*^9, 3.864546081218978*^9}, {
   3.864546813948476*^9, 3.864546877568787*^9}, 3.864546957590914*^9, {
   3.8645470921608524`*^9, 3.864547135358775*^9}, {3.8645480189628153`*^9, 
   3.864548024752739*^9}, {3.8645489384971695`*^9, 3.864548970666428*^9}, {
   3.8645490809683666`*^9, 3.864549156271781*^9}, {3.8645502735015755`*^9, 
   3.8645503947953854`*^9}, {3.864550473289667*^9, 3.864550484638251*^9}, {
   3.864550546245017*^9, 3.8645505721013575`*^9}, {3.8645506106282883`*^9, 
   3.8645506138697386`*^9}, 3.864550705099264*^9, 3.8645508669027777`*^9, {
   3.864550897183772*^9, 3.8645509244496393`*^9}, {3.8645509562943296`*^9, 
   3.864551005184527*^9}, {3.864551151134077*^9, 3.8645511576591377`*^9}, {
   3.864551208215539*^9, 3.86455121197546*^9}, {3.864551248953763*^9, 
   3.8645512834241433`*^9}, {3.8645513140816903`*^9, 
   3.8645513419354706`*^9}, {3.864551512226593*^9, 3.8645515518629036`*^9}, {
   3.8645517924786596`*^9, 3.864551838740609*^9}, {3.864551873148982*^9, 
   3.8645520020532656`*^9}, {3.8645520362662673`*^9, 
   3.8645520400464582`*^9}, {3.8645521271154633`*^9, 
   3.8645521522512674`*^9}, {3.864552182384067*^9, 3.864552219334632*^9}, {
   3.864552249981369*^9, 3.8645522890489006`*^9}, {3.8645523269212494`*^9, 
   3.8645523296038017`*^9}, {3.8645523623193192`*^9, 
   3.8645524362456093`*^9}, {3.864552467124716*^9, 3.864552469827142*^9}, {
   3.864552572714034*^9, 3.8645525831026487`*^9}, {3.8645526135403223`*^9, 
   3.864552666125124*^9}, 3.864552805400193*^9, {3.864552852307972*^9, 
   3.8645528647826223`*^9}, {3.864553000331419*^9, 3.86455303748707*^9}, {
   3.8645530714108276`*^9, 3.864553088110957*^9}, {3.864553205484671*^9, 
   3.864553205640905*^9}, {3.8645532419467993`*^9, 3.86455329940479*^9}, {
   3.8645533297184973`*^9, 3.8645533818192897`*^9}, {3.864553417157277*^9, 
   3.8645534460575895`*^9}, {3.8645534789530153`*^9, 3.864553497380351*^9}, {
   3.864553614700264*^9, 3.8645536178461475`*^9}, 3.864553707866152*^9, {
   3.8645537861880846`*^9, 3.864553816968388*^9}, {3.8645538493202524`*^9, 
   3.8645538503408318`*^9}, {3.864553900278641*^9, 3.864553943356925*^9}, 
   3.864554010353598*^9, {3.86455405778281*^9, 3.8645540881524525`*^9}, {
   3.8645541538965473`*^9, 3.8645541670285463`*^9}, {3.8645542011875095`*^9, 
   3.864554273483207*^9}, {3.864554502696306*^9, 3.864554511857095*^9}, {
   3.864554555954116*^9, 3.864554558885977*^9}, {3.8645545967406154`*^9, 
   3.8645545997253613`*^9}, {3.864554681623784*^9, 3.8645546837415533`*^9}, {
   3.8645547954301558`*^9, 3.8645547992749434`*^9}, 3.8645548307306557`*^9, {
   3.864554866654705*^9, 3.8645548670468597`*^9}, {3.864554908917698*^9, 
   3.8645549099871893`*^9}, {3.8645549470938063`*^9, 
   3.8645549641535482`*^9}, {3.864555081645262*^9, 3.8645550846423674`*^9}, {
   3.8645551162160945`*^9, 3.864555200934778*^9}, {3.8645552662973957`*^9, 
   3.864555280478201*^9}, {3.864555322460747*^9, 3.8645553483005304`*^9}, {
   3.864555425734172*^9, 3.8645554419494686`*^9}, {3.8645555090339756`*^9, 
   3.864555512669037*^9}, {3.8645555451114135`*^9, 3.864555630339296*^9}, 
   3.86455567594917*^9, {3.8645557470409603`*^9, 3.8645558338807554`*^9}, 
   3.8646273060964108`*^9, {3.864627340699337*^9, 3.86462736808972*^9}, {
   3.864713509158453*^9, 3.8647135163891573`*^9}, {3.864713589441184*^9, 
   3.864713668267227*^9}, {3.864713730450181*^9, 3.864713787782798*^9}, {
   3.8647138194839816`*^9, 3.864713890735145*^9}, {3.864713925084497*^9, 
   3.8647139555995507`*^9}, {3.8647141191721163`*^9, 
   3.8647142198440695`*^9}, {3.8647143662602186`*^9, 3.86471441138097*^9}, {
   3.864714443997695*^9, 3.864714449780409*^9}, 3.8647146830791793`*^9, {
   3.864714736142951*^9, 3.8647147430198946`*^9}, {3.8647147838755045`*^9, 
   3.864714793347265*^9}, {3.8647148535357714`*^9, 3.8647149150503907`*^9}, {
   3.8647151985593543`*^9, 3.8647152028833447`*^9}, {3.864715301282282*^9, 
   3.864715314428705*^9}, {3.8647154298374934`*^9, 3.8647155471206813`*^9}, {
   3.864715614973385*^9, 3.86471562973273*^9}, {3.864823401981044*^9, 
   3.8648234482793407`*^9}, {3.8648234879244423`*^9, 
   3.8648235696852446`*^9}, {3.864823618631868*^9, 3.86482362334387*^9}, {
   3.8648236535106015`*^9, 3.8648237154789624`*^9}, {3.864823816089181*^9, 
   3.8648238380225153`*^9}, {3.8648238827386055`*^9, 
   3.8648239146039743`*^9}, {3.864823945443798*^9, 3.864824058682293*^9}, {
   3.8648241022322726`*^9, 3.8648242199719925`*^9}, {3.8648242942632847`*^9, 
   3.864824342408348*^9}, {3.8648243750358152`*^9, 3.864824378064642*^9}, {
   3.8648244085943375`*^9, 3.8648244562320414`*^9}, {3.864824542518467*^9, 
   3.8648246820822887`*^9}, {3.8648248904750805`*^9, 3.864824951012804*^9}, {
   3.864824993585504*^9, 3.864825136928087*^9}, {3.864825231543497*^9, 
   3.8648254145093813`*^9}, {3.8648254860058804`*^9, 
   3.8648255378916655`*^9}, {3.8648255925417137`*^9, 
   3.8648256460931754`*^9}, {3.864825686162706*^9, 3.8648258268762813`*^9}, {
   3.864825949727383*^9, 3.8648259578448677`*^9}, {3.864825999694162*^9, 
   3.864826085174097*^9}, {3.864826116375047*^9, 3.8648262967917814`*^9}, {
   3.8648264108508673`*^9, 3.864826412293068*^9}, {3.864826444447564*^9, 
   3.864826499867158*^9}, {3.8648266055865097`*^9, 3.864826640135879*^9}, {
   3.8648267096710367`*^9, 3.864826856821413*^9}, {3.864826956492882*^9, 
   3.864826970394226*^9}, {3.8648270057531385`*^9, 3.8648270068039327`*^9}, {
   3.864827039096588*^9, 3.864827072629526*^9}, {3.8648271204892387`*^9, 
   3.8648271839869075`*^9}, {3.864827218556862*^9, 3.864827222229295*^9}, {
   3.8648272552040863`*^9, 3.864827351543626*^9}, {3.8648274326963387`*^9, 
   3.864827530512502*^9}, {3.8648276194710054`*^9, 3.864827619611721*^9}, {
   3.864827650115863*^9, 3.8648276623418503`*^9}, {3.86482817122497*^9, 
   3.8648281826868*^9}, {3.8648282322436132`*^9, 3.8648283756134725`*^9}, {
   3.8648284432930684`*^9, 3.864828449926279*^9}, {3.8648285115249557`*^9, 
   3.864828511949658*^9}, {3.8648285622739716`*^9, 3.864828562634342*^9}, 
   3.86482861181798*^9, {3.8648286432560387`*^9, 3.8648287923052163`*^9}, {
   3.864828831717718*^9, 3.8648289884951353`*^9}, {3.86482906478059*^9, 
   3.8648291093807974`*^9}, {3.8648292884231033`*^9, 3.8648293272957687`*^9}, 
   3.864829407996154*^9, {3.864831222603102*^9, 3.864831226842662*^9}, {
   3.864870514874993*^9, 3.864870521379141*^9}, {3.864870554274457*^9, 
   3.8648705834223433`*^9}, 3.864875875729082*^9, {3.8648819182509336`*^9, 
   3.8648819751079764`*^9}, 3.8648820423195086`*^9, 3.8648824817606745`*^9, {
   3.864882665314698*^9, 3.8648826981012697`*^9}, {3.8648833493969755`*^9, 
   3.864883450948183*^9}, {3.8648836017997704`*^9, 3.864883615434329*^9}, {
   3.8648836751881914`*^9, 3.8648836884611297`*^9}, {3.864883745181946*^9, 
   3.864883760936735*^9}, 3.8650493843077774`*^9, {3.944979610122423*^9, 
   3.9449796382989173`*^9}, 3.96354760148862*^9, {3.9635476340988884`*^9, 
   3.9635476393611298`*^9}, {3.963548713098444*^9, 3.9635487297372847`*^9}, {
   3.9635491319117002`*^9, 3.9635491374066615`*^9}, {3.9636692313333383`*^9, 
   3.9636692484285636`*^9}, {3.963813723129218*^9, 3.963813767713113*^9}, {
   3.9638141374731536`*^9, 3.9638141417800307`*^9}, 3.9645898625600014`*^9, {
   3.9666959401253667`*^9, 3.9666959447359514`*^9}, 3.968045175679298*^9},
 CellLabel->"In[13]:=",ExpressionUUID->"2757dbce-e1ab-43e2-a537-1e02cf5fbee0"],

Cell[BoxData["0"], "Output",
 CellChangeTimes->{
  3.964620892812242*^9, {3.964620922925089*^9, 3.964620947047481*^9}, 
   3.964621031102266*^9, {3.9646210762420797`*^9, 3.964621091964234*^9}, 
   3.96462116517264*^9, 3.9646212031412063`*^9, {3.9646213738788257`*^9, 
   3.96462141916009*^9}, {3.9646215136029186`*^9, 3.9646215365343266`*^9}, 
   3.964621607520475*^9, {3.9646216576738777`*^9, 3.9646216964824495`*^9}, 
   3.964621735759432*^9, {3.9646217697178354`*^9, 3.9646218021242433`*^9}, 
   3.9646218428157015`*^9, 3.964622122797763*^9, {3.9666959855810843`*^9, 
   3.9666960154572268`*^9}, {3.966696145710386*^9, 3.966696192284793*^9}, {
   3.9666962565843983`*^9, 3.9666962776983542`*^9}, 3.966696333451641*^9, 
   3.9666963699444857`*^9, {3.966696413429511*^9, 3.966696507515218*^9}, 
   3.966696544293298*^9, {3.9666966550701294`*^9, 3.9666966706712856`*^9}, 
   3.966696707539549*^9, 3.9666967434767027`*^9, 3.9666972694101157`*^9, 
   3.9667001258559628`*^9, 3.9667526631534157`*^9, 3.9667543504551067`*^9, 
   3.9667563453926487`*^9, 3.9667564627169905`*^9, 3.966775891009818*^9, 
   3.9667763108876905`*^9, 3.9667769657403555`*^9, 3.966778593905943*^9, 
   3.9667787595618324`*^9, {3.9667787976792126`*^9, 3.966778814405148*^9}, 
   3.966778846628049*^9, 3.9667812145891743`*^9, 3.9668411837091627`*^9, 
   3.966841781789687*^9, 3.966844067753111*^9, 3.9668442863820257`*^9, 
   3.96684446116013*^9, 3.9668515015826445`*^9, 3.9668540901320825`*^9, 
   3.966938537167283*^9, 3.9669388538282895`*^9, 3.9669394334041457`*^9, 
   3.9669398083249245`*^9, 3.966939897398261*^9, 3.9669406044767656`*^9, 
   3.967003600527966*^9, 3.967003967985244*^9, 3.9670121123192053`*^9, 
   3.9670177828572483`*^9, 3.9670215325361247`*^9, 3.9670855454647207`*^9, 
   3.9670884734031563`*^9, 3.967088745246601*^9, 3.9670919969757133`*^9, 
   3.967093095805026*^9, 3.96709734106507*^9, 3.9670985761342516`*^9, 
   3.9670989227179575`*^9, 3.967114485438139*^9, {3.967114518346851*^9, 
   3.9671145269144974`*^9}, 3.9671166662770114`*^9, 3.967121186281757*^9, 
   3.9671243235748463`*^9, 3.96717231235962*^9, 3.9671758549631495`*^9, 
   3.967176282940199*^9, 3.9671802629562063`*^9, 3.9671882721858377`*^9, 
   3.9671891491630087`*^9, 3.9671955543606243`*^9, 3.96720745906584*^9, 
   3.9672077791084013`*^9, 3.967208328683005*^9, 3.967210272954345*^9, 
   3.9672572848709145`*^9, 3.9672583177556953`*^9, 3.9672588978384595`*^9, 
   3.967258938538607*^9, 3.9672592389946136`*^9, 3.967262707358362*^9, 
   3.967277531494608*^9, 3.967277814620228*^9, {3.9672852982641068`*^9, 
   3.967285326563895*^9}, 3.9672952485975266`*^9, 3.9672956063543024`*^9, 
   3.9672966283313866`*^9, 3.967344716458066*^9, 3.9673465067862167`*^9, 
   3.967347395996933*^9, {3.9673479393091307`*^9, 3.967347941405754*^9}, 
   3.967354915681909*^9, 3.9673563888013844`*^9, 3.967357939829116*^9, {
   3.9673591384867067`*^9, 3.9673591563722086`*^9}, {3.9673592187073765`*^9, 
   3.9673592329130177`*^9}, 3.9673674989872017`*^9, 3.9673682511615257`*^9, {
   3.9673683337151775`*^9, 3.967368356044509*^9}, 3.967368561289381*^9, 
   3.9673686054270115`*^9, 3.967368637899889*^9, 3.967368800347825*^9, 
   3.96736899381741*^9, 3.9673690672756257`*^9, 3.9673694480981293`*^9, 
   3.9673728240033703`*^9, 3.967372863884308*^9, 3.967372910042131*^9, 
   3.967373077440447*^9, 3.967373737153578*^9, 3.9673737725563736`*^9, 
   3.9673739058433228`*^9, 3.9673786857576294`*^9, 3.9673801138189077`*^9, 
   3.967380648081169*^9, 3.9673814955170794`*^9, 3.9673831535849557`*^9, 
   3.967432269548424*^9, 3.967433382660488*^9, 3.967433512052167*^9, {
   3.967433544365456*^9, 3.967433567937315*^9}, 3.9674348930156293`*^9, 
   3.9674385744257593`*^9, 3.967439085091178*^9, 3.9674396782338457`*^9, 
   3.967440711501031*^9, 3.967467783514431*^9, 3.96746897581907*^9, 
   3.967469400626563*^9, 3.967470694967102*^9, 3.967517637370652*^9, 
   3.967517764554838*^9, {3.9675178033803315`*^9, 3.9675178845104485`*^9}, {
   3.9675180280870113`*^9, 3.9675180769317136`*^9}, 3.967518130032961*^9, {
   3.9675181702444344`*^9, 3.9675182028175516`*^9}, 3.967518237754942*^9, {
   3.967518336861189*^9, 3.9675183420754414`*^9}, 3.9675233329751835`*^9, 
   3.9675234375221167`*^9, 3.9675234710366216`*^9, {3.967525188580804*^9, 
   3.9675252135981183`*^9}, 3.967525251941185*^9, 3.967525333340839*^9, {
   3.9675254558527603`*^9, 3.967525483978463*^9}, {3.96752559842379*^9, 
   3.9675256138634295`*^9}, 3.9675256657015915`*^9, {3.9675271522699733`*^9, 
   3.9675271753826942`*^9}, 3.967527370901222*^9, 3.9675281043094473`*^9, 
   3.9675460743663673`*^9, 3.96754641726552*^9, 3.9675538897038546`*^9, 
   3.967555546200279*^9, 3.967639624660544*^9, 3.96764175270945*^9, 
   3.9676428445825405`*^9, 3.967730087183671*^9, 3.9677307810218425`*^9, 
   3.9677312732897034`*^9, 3.9677329702253103`*^9, 3.9677331949843435`*^9, 
   3.967733287432781*^9, 3.9677338166973677`*^9, 3.967733849962475*^9, 
   3.9677351309606485`*^9, 3.967735616362421*^9, 3.9677359487516317`*^9, 
   3.9677768438034353`*^9, 3.967777210677174*^9, 3.967777286100042*^9, 
   3.9677835203575644`*^9, 3.967792306558139*^9, 3.967792345564622*^9, 
   3.9677925663692703`*^9, 3.9677926041744766`*^9, 3.9677927230543222`*^9, 
   3.9677930316754208`*^9, 3.967803079664093*^9, 3.9679017958419847`*^9, 
   3.9679019023764453`*^9, 3.9679019826624904`*^9, 3.967949402435159*^9, 
   3.967949780993804*^9, 3.967951715795251*^9, 3.9679525668114147`*^9, 
   3.9679531504424562`*^9, 3.96796374331211*^9, 3.9679639611820793`*^9, 
   3.9679643059516897`*^9, 3.9679876836632566`*^9, 3.96798946216033*^9, 
   3.967989897715819*^9, 3.9680445314923778`*^9, 3.9680448478985558`*^9, 
   3.968045135756052*^9, 3.9680451779864597`*^9, 3.968062206809786*^9, 
   3.96897938732752*^9, {3.96909801049905*^9, 3.969098020559698*^9}, {
   3.969099522007777*^9, 3.9690995259232483`*^9}, 3.969105746483815*^9, {
   3.9691060943127794`*^9, 3.9691061238346233`*^9}, 3.9691089270626316`*^9, 
   3.9691143259747453`*^9, 3.9691942888411474`*^9, 3.969194337357281*^9, 
   3.9691946863585052`*^9, 3.9691957042878237`*^9, 3.969683079435731*^9, 
   3.985081578130287*^9},
 CellLabel->"Out[21]=",ExpressionUUID->"8bb59665-22db-ea4a-90ca-7b712d81ec13"],

Cell[BoxData[
 RowBox[{"{", 
  RowBox[{
  "6.938893903907228`*^-17", ",", "1.1102230246251565`*^-16", ",", "0.`"}], 
  "}"}]], "Output",
 CellChangeTimes->{
  3.964620892812242*^9, {3.964620922925089*^9, 3.964620947047481*^9}, 
   3.964621031102266*^9, {3.9646210762420797`*^9, 3.964621091964234*^9}, 
   3.96462116517264*^9, 3.9646212031412063`*^9, {3.9646213738788257`*^9, 
   3.96462141916009*^9}, {3.9646215136029186`*^9, 3.9646215365343266`*^9}, 
   3.964621607520475*^9, {3.9646216576738777`*^9, 3.9646216964824495`*^9}, 
   3.964621735759432*^9, {3.9646217697178354`*^9, 3.9646218021242433`*^9}, 
   3.9646218428157015`*^9, 3.964622122797763*^9, {3.9666959855810843`*^9, 
   3.9666960154572268`*^9}, {3.966696145710386*^9, 3.966696192284793*^9}, {
   3.9666962565843983`*^9, 3.9666962776983542`*^9}, 3.966696333451641*^9, 
   3.9666963699444857`*^9, {3.966696413429511*^9, 3.966696507515218*^9}, 
   3.966696544293298*^9, {3.9666966550701294`*^9, 3.9666966706712856`*^9}, 
   3.966696707539549*^9, 3.9666967434767027`*^9, 3.9666972694101157`*^9, 
   3.9667001258559628`*^9, 3.9667526631534157`*^9, 3.9667543504551067`*^9, 
   3.9667563453926487`*^9, 3.9667564627169905`*^9, 3.966775891009818*^9, 
   3.9667763108876905`*^9, 3.9667769657403555`*^9, 3.966778593905943*^9, 
   3.9667787595618324`*^9, {3.9667787976792126`*^9, 3.966778814405148*^9}, 
   3.966778846628049*^9, 3.9667812145891743`*^9, 3.9668411837091627`*^9, 
   3.966841781789687*^9, 3.966844067753111*^9, 3.9668442863820257`*^9, 
   3.96684446116013*^9, 3.9668515015826445`*^9, 3.9668540901320825`*^9, 
   3.966938537167283*^9, 3.9669388538282895`*^9, 3.9669394334041457`*^9, 
   3.9669398083249245`*^9, 3.966939897398261*^9, 3.9669406044767656`*^9, 
   3.967003600527966*^9, 3.967003967985244*^9, 3.9670121123192053`*^9, 
   3.9670177828572483`*^9, 3.9670215325361247`*^9, 3.9670855454647207`*^9, 
   3.9670884734031563`*^9, 3.967088745246601*^9, 3.9670919969757133`*^9, 
   3.967093095805026*^9, 3.96709734106507*^9, 3.9670985761342516`*^9, 
   3.9670989227179575`*^9, 3.967114485438139*^9, {3.967114518346851*^9, 
   3.9671145269144974`*^9}, 3.9671166662770114`*^9, 3.967121186281757*^9, 
   3.9671243235748463`*^9, 3.96717231235962*^9, 3.9671758549631495`*^9, 
   3.967176282940199*^9, 3.9671802629562063`*^9, 3.9671882721858377`*^9, 
   3.9671891491630087`*^9, 3.9671955543606243`*^9, 3.96720745906584*^9, 
   3.9672077791084013`*^9, 3.967208328683005*^9, 3.967210272954345*^9, 
   3.9672572848709145`*^9, 3.9672583177556953`*^9, 3.9672588978384595`*^9, 
   3.967258938538607*^9, 3.9672592389946136`*^9, 3.967262707358362*^9, 
   3.967277531494608*^9, 3.967277814620228*^9, {3.9672852982641068`*^9, 
   3.967285326563895*^9}, 3.9672952485975266`*^9, 3.9672956063543024`*^9, 
   3.9672966283313866`*^9, 3.967344716458066*^9, 3.9673465067862167`*^9, 
   3.967347395996933*^9, {3.9673479393091307`*^9, 3.967347941405754*^9}, 
   3.967354915681909*^9, 3.9673563888013844`*^9, 3.967357939829116*^9, {
   3.9673591384867067`*^9, 3.9673591563722086`*^9}, {3.9673592187073765`*^9, 
   3.9673592329130177`*^9}, 3.9673674989872017`*^9, 3.9673682511615257`*^9, {
   3.9673683337151775`*^9, 3.967368356044509*^9}, 3.967368561289381*^9, 
   3.9673686054270115`*^9, 3.967368637899889*^9, 3.967368800347825*^9, 
   3.96736899381741*^9, 3.9673690672756257`*^9, 3.9673694480981293`*^9, 
   3.9673728240033703`*^9, 3.967372863884308*^9, 3.967372910042131*^9, 
   3.967373077440447*^9, 3.967373737153578*^9, 3.9673737725563736`*^9, 
   3.9673739058433228`*^9, 3.9673786857576294`*^9, 3.9673801138189077`*^9, 
   3.967380648081169*^9, 3.9673814955170794`*^9, 3.9673831535849557`*^9, 
   3.967432269548424*^9, 3.967433382660488*^9, 3.967433512052167*^9, {
   3.967433544365456*^9, 3.967433567937315*^9}, 3.9674348930156293`*^9, 
   3.9674385744257593`*^9, 3.967439085091178*^9, 3.9674396782338457`*^9, 
   3.967440711501031*^9, 3.967467783514431*^9, 3.96746897581907*^9, 
   3.967469400626563*^9, 3.967470694967102*^9, 3.967517637370652*^9, 
   3.967517764554838*^9, {3.9675178033803315`*^9, 3.9675178845104485`*^9}, {
   3.9675180280870113`*^9, 3.9675180769317136`*^9}, 3.967518130032961*^9, {
   3.9675181702444344`*^9, 3.9675182028175516`*^9}, 3.967518237754942*^9, {
   3.967518336861189*^9, 3.9675183420754414`*^9}, 3.9675233329751835`*^9, 
   3.9675234375221167`*^9, 3.9675234710366216`*^9, {3.967525188580804*^9, 
   3.9675252135981183`*^9}, 3.967525251941185*^9, 3.967525333340839*^9, {
   3.9675254558527603`*^9, 3.967525483978463*^9}, {3.96752559842379*^9, 
   3.9675256138634295`*^9}, 3.9675256657015915`*^9, {3.9675271522699733`*^9, 
   3.9675271753826942`*^9}, 3.967527370901222*^9, 3.9675281043094473`*^9, 
   3.9675460743663673`*^9, 3.96754641726552*^9, 3.9675538897038546`*^9, 
   3.967555546200279*^9, 3.967639624660544*^9, 3.96764175270945*^9, 
   3.9676428445825405`*^9, 3.967730087183671*^9, 3.9677307810218425`*^9, 
   3.9677312732897034`*^9, 3.9677329702253103`*^9, 3.9677331949843435`*^9, 
   3.967733287432781*^9, 3.9677338166973677`*^9, 3.967733849962475*^9, 
   3.9677351309606485`*^9, 3.967735616362421*^9, 3.9677359487516317`*^9, 
   3.9677768438034353`*^9, 3.967777210677174*^9, 3.967777286100042*^9, 
   3.9677835203575644`*^9, 3.967792306558139*^9, 3.967792345564622*^9, 
   3.9677925663692703`*^9, 3.9677926041744766`*^9, 3.9677927230543222`*^9, 
   3.9677930316754208`*^9, 3.967803079664093*^9, 3.9679017958419847`*^9, 
   3.9679019023764453`*^9, 3.9679019826624904`*^9, 3.967949402435159*^9, 
   3.967949780993804*^9, 3.967951715795251*^9, 3.9679525668114147`*^9, 
   3.9679531504424562`*^9, 3.96796374331211*^9, 3.9679639611820793`*^9, 
   3.9679643059516897`*^9, 3.9679876836632566`*^9, 3.96798946216033*^9, 
   3.967989897715819*^9, 3.9680445314923778`*^9, 3.9680448478985558`*^9, 
   3.968045135756052*^9, 3.9680451779864597`*^9, 3.968062206809786*^9, 
   3.96897938732752*^9, {3.96909801049905*^9, 3.969098020559698*^9}, {
   3.969099522007777*^9, 3.9690995259232483`*^9}, 3.969105746483815*^9, {
   3.9691060943127794`*^9, 3.9691061238346233`*^9}, 3.9691089270626316`*^9, 
   3.9691143259747453`*^9, 3.9691942888411474`*^9, 3.969194337357281*^9, 
   3.9691946863585052`*^9, 3.9691957042878237`*^9, 3.969683079435731*^9, 
   3.985081578177973*^9},
 CellLabel->"Out[38]=",ExpressionUUID->"30fb77f0-0d15-cb45-8bef-8d40181ad79c"],

Cell[CellGroupData[{

Cell[BoxData[
 RowBox[{"{", 
  RowBox[{"\<\"p,q,r\"\>", ",", 
   RowBox[{"-", "0.8434048132982512`"}], ",", 
   RowBox[{"-", "0.06934547235841453`"}], ",", "0.029669945771422984`"}], 
  "}"}]], "Print",
 CellChangeTimes->{
  3.9677772106775074`*^9, 3.967777286107424*^9, 3.967783520391985*^9, 
   3.9677923065924716`*^9, 3.9677923455716553`*^9, 3.967792566376445*^9, 
   3.967792604181728*^9, 3.967792723068366*^9, 3.967793031682967*^9, 
   3.96780307969145*^9, 3.9679017959057717`*^9, 3.9679019023827176`*^9, 
   3.9679019826624904`*^9, 3.967949402463215*^9, 3.967949781001332*^9, 
   3.967951715802336*^9, 3.967952566826314*^9, 3.9679531504496393`*^9, 
   3.96796374334382*^9, 3.967963961202386*^9, 3.9679643059673395`*^9, 
   3.967987683698037*^9, 3.9679894621678343`*^9, 3.9679898977298265`*^9, 
   3.9680445315241203`*^9, 3.9680448479143944`*^9, 3.968045135772015*^9, 
   3.968045178002283*^9, 3.9680622068573427`*^9, 3.968979387369958*^9, {
   3.969098010533773*^9, 3.969098020566325*^9}, {3.969099522021815*^9, 
   3.9690995259439993`*^9}, 3.9691057465186615`*^9, {3.9691060943203125`*^9, 
   3.9691061238485084`*^9}, 3.9691089270904675`*^9, 3.9691143259825215`*^9, 
   3.969194288897519*^9, 3.9691943373759837`*^9, 3.9691946863820696`*^9, 
   3.969195704315981*^9, 3.969683079450032*^9, 3.9850815781940536`*^9},
 CellLabel->
  "During evaluation of \
In[13]:=",ExpressionUUID->"83ade7d1-9602-7e49-af24-da6adfe50c74"],

Cell[BoxData[
 RowBox[{"{", 
  RowBox[{"\<\"lala\"\>", ",", 
   RowBox[{"{", 
    RowBox[{
     RowBox[{"0.1525677917342546`", "\[VeryThinSpace]", "-", 
      RowBox[{"2.0842148174901395`*^-17", " ", "\[ImaginaryI]"}]}], ",", 
     RowBox[{"0.9399989991968493`", "\[VeryThinSpace]", "+", 
      RowBox[{"3.906142769395004`*^-18", " ", "\[ImaginaryI]"}]}], ",", 
     RowBox[{
      RowBox[{"-", "0.84884205152088`"}], "-", 
      RowBox[{"6.00841135996757`*^-18", " ", "\[ImaginaryI]"}]}], ",", 
     RowBox[{
      RowBox[{"-", "0.24372473941022393`"}], "+", 
      RowBox[{"2.2944416765473963`*^-17", " ", "\[ImaginaryI]"}]}]}], "}"}]}],
   "}"}]], "Print",
 CellChangeTimes->{
  3.9677772106775074`*^9, 3.967777286107424*^9, 3.967783520391985*^9, 
   3.9677923065924716`*^9, 3.9677923455716553`*^9, 3.967792566376445*^9, 
   3.967792604181728*^9, 3.967792723068366*^9, 3.967793031682967*^9, 
   3.96780307969145*^9, 3.9679017959057717`*^9, 3.9679019023827176`*^9, 
   3.9679019826624904`*^9, 3.967949402463215*^9, 3.967949781001332*^9, 
   3.967951715802336*^9, 3.967952566826314*^9, 3.9679531504496393`*^9, 
   3.96796374334382*^9, 3.967963961202386*^9, 3.9679643059673395`*^9, 
   3.967987683698037*^9, 3.9679894621678343`*^9, 3.9679898977298265`*^9, 
   3.9680445315241203`*^9, 3.9680448479143944`*^9, 3.968045135772015*^9, 
   3.968045178002283*^9, 3.9680622068573427`*^9, 3.968979387369958*^9, {
   3.969098010533773*^9, 3.969098020566325*^9}, {3.969099522021815*^9, 
   3.9690995259439993`*^9}, 3.9691057465186615`*^9, {3.9691060943203125`*^9, 
   3.9691061238485084`*^9}, 3.9691089270904675`*^9, 3.9691143259825215`*^9, 
   3.969194288897519*^9, 3.9691943373759837`*^9, 3.9691946863820696`*^9, 
   3.969195704315981*^9, 3.969683079450032*^9, 3.9850815781940536`*^9},
 CellLabel->
  "During evaluation of \
In[13]:=",ExpressionUUID->"51d5eff1-92c9-9d49-ae40-ed15c92a1bf6"]
}, Open  ]],

Cell[BoxData[
 GraphicsBox[{
   {RGBColor[1, 0, 0], Thickness[0.01], 
    LineBox[{{0.48531487440016596`, 0}, {
      0.48531487440016596`, -0.13950963326778748`}}]}, 
   {RGBColor[1, 0, 0], Thickness[0.01], 
    LineBox[{{-0.18017929093165674`, 
       0}, {-0.18017929093165674`, -0.3460096018945224}}]}, 
   {RGBColor[1, 0, 0], Thickness[0.01], 
    LineBox[{{1.2727460818627607`, 0}, {
      1.2727460818627607`, -0.12348788244694481`}}]}, 
   {RGBColor[1, 0, 0], Thickness[0.01], 
    LineBox[{{0.6072519165309379, 0}, {
      0.6072519165309379, -0.014640138728010805`}}]}, 
   {RGBColor[1, 0, 0], Thickness[0.01], 
    LineBox[{{-0.5160949688549686, 
       0}, {-0.5160949688549686, -0.02822363100801774}}]}, 
   {RGBColor[1, 0, 0], Thickness[0.01], 
    LineBox[{{-1.1815891341867912`, 
       0}, {-1.1815891341867912`, -0.07627541106915267}}]}, 
   {RGBColor[1, 0, 0], Thickness[0.01], 
    LineBox[{{0.08902234325568742, 0}, {
      0.08902234325568742, -0.21341628335641352`}}]}, 
   {RGBColor[1, 0, 0], Thickness[0.01], 
    LineBox[{{-0.5764718220761353, 
       0}, {-0.5764718220761353, -0.0584374182291508}}]}, 
   LineBox[{{1.2727460818627607`, 0}, {-1.1815891341867912`, 0}}]},
  AspectRatio->0.5,
  Axes->{True, False},
  PlotRange->All]], "Output",
 CellChangeTimes->{
  3.964620892812242*^9, {3.964620922925089*^9, 3.964620947047481*^9}, 
   3.964621031102266*^9, {3.9646210762420797`*^9, 3.964621091964234*^9}, 
   3.96462116517264*^9, 3.9646212031412063`*^9, {3.9646213738788257`*^9, 
   3.96462141916009*^9}, {3.9646215136029186`*^9, 3.9646215365343266`*^9}, 
   3.964621607520475*^9, {3.9646216576738777`*^9, 3.9646216964824495`*^9}, 
   3.964621735759432*^9, {3.9646217697178354`*^9, 3.9646218021242433`*^9}, 
   3.9646218428157015`*^9, 3.964622122797763*^9, {3.9666959855810843`*^9, 
   3.9666960154572268`*^9}, {3.966696145710386*^9, 3.966696192284793*^9}, {
   3.9666962565843983`*^9, 3.9666962776983542`*^9}, 3.966696333451641*^9, 
   3.9666963699444857`*^9, {3.966696413429511*^9, 3.966696507515218*^9}, 
   3.966696544293298*^9, {3.9666966550701294`*^9, 3.9666966706712856`*^9}, 
   3.966696707539549*^9, 3.9666967434767027`*^9, 3.9666972694101157`*^9, 
   3.9667001258559628`*^9, 3.9667526631534157`*^9, 3.9667543504551067`*^9, 
   3.9667563453926487`*^9, 3.9667564627169905`*^9, 3.966775891009818*^9, 
   3.9667763108876905`*^9, 3.9667769657403555`*^9, 3.966778593905943*^9, 
   3.9667787595618324`*^9, {3.9667787976792126`*^9, 3.966778814405148*^9}, 
   3.966778846628049*^9, 3.9667812145891743`*^9, 3.9668411837091627`*^9, 
   3.966841781789687*^9, 3.966844067753111*^9, 3.9668442863820257`*^9, 
   3.96684446116013*^9, 3.9668515015826445`*^9, 3.9668540901320825`*^9, 
   3.966938537167283*^9, 3.9669388538282895`*^9, 3.9669394334041457`*^9, 
   3.9669398083249245`*^9, 3.966939897398261*^9, 3.9669406044767656`*^9, 
   3.967003600527966*^9, 3.967003967985244*^9, 3.9670121123192053`*^9, 
   3.9670177828572483`*^9, 3.9670215325361247`*^9, 3.9670855454647207`*^9, 
   3.9670884734031563`*^9, 3.967088745246601*^9, 3.9670919969757133`*^9, 
   3.967093095805026*^9, 3.96709734106507*^9, 3.9670985761342516`*^9, 
   3.9670989227179575`*^9, 3.967114485438139*^9, {3.967114518346851*^9, 
   3.9671145269144974`*^9}, 3.9671166662770114`*^9, 3.967121186281757*^9, 
   3.9671243235748463`*^9, 3.96717231235962*^9, 3.9671758549631495`*^9, 
   3.967176282940199*^9, 3.9671802629562063`*^9, 3.9671882721858377`*^9, 
   3.9671891491630087`*^9, 3.9671955543606243`*^9, 3.96720745906584*^9, 
   3.9672077791084013`*^9, 3.967208328683005*^9, 3.967210272954345*^9, 
   3.9672572848709145`*^9, 3.9672583177556953`*^9, 3.9672588978384595`*^9, 
   3.967258938538607*^9, 3.9672592389946136`*^9, 3.967262707358362*^9, 
   3.967277531494608*^9, 3.967277814620228*^9, {3.9672852982641068`*^9, 
   3.967285326563895*^9}, 3.9672952485975266`*^9, 3.9672956063543024`*^9, 
   3.9672966283313866`*^9, 3.967344716458066*^9, 3.9673465067862167`*^9, 
   3.967347395996933*^9, {3.9673479393091307`*^9, 3.967347941405754*^9}, 
   3.967354915681909*^9, 3.9673563888013844`*^9, 3.967357939829116*^9, {
   3.9673591384867067`*^9, 3.9673591563722086`*^9}, {3.9673592187073765`*^9, 
   3.9673592329130177`*^9}, 3.9673674989872017`*^9, 3.9673682511615257`*^9, {
   3.9673683337151775`*^9, 3.967368356044509*^9}, 3.967368561289381*^9, 
   3.9673686054270115`*^9, 3.967368637899889*^9, 3.967368800347825*^9, 
   3.96736899381741*^9, 3.9673690672756257`*^9, 3.9673694480981293`*^9, 
   3.9673728240033703`*^9, 3.967372863884308*^9, 3.967372910042131*^9, 
   3.967373077440447*^9, 3.967373737153578*^9, 3.9673737725563736`*^9, 
   3.9673739058433228`*^9, 3.9673786857576294`*^9, 3.9673801138189077`*^9, 
   3.967380648081169*^9, 3.9673814955170794`*^9, 3.9673831535849557`*^9, 
   3.967432269548424*^9, 3.967433382660488*^9, 3.967433512052167*^9, {
   3.967433544365456*^9, 3.967433567937315*^9}, 3.9674348930156293`*^9, 
   3.9674385744257593`*^9, 3.967439085091178*^9, 3.9674396782338457`*^9, 
   3.967440711501031*^9, 3.967467783514431*^9, 3.96746897581907*^9, 
   3.967469400626563*^9, 3.967470694967102*^9, 3.967517637370652*^9, 
   3.967517764554838*^9, {3.9675178033803315`*^9, 3.9675178845104485`*^9}, {
   3.9675180280870113`*^9, 3.9675180769317136`*^9}, 3.967518130032961*^9, {
   3.9675181702444344`*^9, 3.9675182028175516`*^9}, 3.967518237754942*^9, {
   3.967518336861189*^9, 3.9675183420754414`*^9}, 3.9675233329751835`*^9, 
   3.9675234375221167`*^9, 3.9675234710366216`*^9, {3.967525188580804*^9, 
   3.9675252135981183`*^9}, 3.967525251941185*^9, 3.967525333340839*^9, {
   3.9675254558527603`*^9, 3.967525483978463*^9}, {3.96752559842379*^9, 
   3.9675256138634295`*^9}, 3.9675256657015915`*^9, {3.9675271522699733`*^9, 
   3.9675271753826942`*^9}, 3.967527370901222*^9, 3.9675281043094473`*^9, 
   3.9675460743663673`*^9, 3.96754641726552*^9, 3.9675538897038546`*^9, 
   3.967555546200279*^9, 3.967639624660544*^9, 3.96764175270945*^9, 
   3.9676428445825405`*^9, 3.967730087183671*^9, 3.9677307810218425`*^9, 
   3.9677312732897034`*^9, 3.9677329702253103`*^9, 3.9677331949843435`*^9, 
   3.967733287432781*^9, 3.9677338166973677`*^9, 3.967733849962475*^9, 
   3.9677351309606485`*^9, 3.967735616362421*^9, 3.9677359487516317`*^9, 
   3.9677768438034353`*^9, 3.967777210677174*^9, 3.967777286100042*^9, 
   3.9677835203575644`*^9, 3.967792306558139*^9, 3.967792345564622*^9, 
   3.9677925663692703`*^9, 3.9677926041744766`*^9, 3.9677927230543222`*^9, 
   3.9677930316754208`*^9, 3.967803079664093*^9, 3.9679017958419847`*^9, 
   3.9679019023764453`*^9, 3.9679019826624904`*^9, 3.967949402435159*^9, 
   3.967949780993804*^9, 3.967951715795251*^9, 3.9679525668114147`*^9, 
   3.9679531504424562`*^9, 3.96796374331211*^9, 3.9679639611820793`*^9, 
   3.9679643059516897`*^9, 3.9679876836632566`*^9, 3.96798946216033*^9, 
   3.967989897715819*^9, 3.9680445314923778`*^9, 3.9680448478985558`*^9, 
   3.968045135756052*^9, 3.9680451779864597`*^9, 3.968062206809786*^9, 
   3.96897938732752*^9, {3.96909801049905*^9, 3.969098020559698*^9}, {
   3.969099522007777*^9, 3.9690995259232483`*^9}, 3.969105746483815*^9, {
   3.9691060943127794`*^9, 3.9691061238346233`*^9}, 3.9691089270626316`*^9, 
   3.9691143259747453`*^9, 3.9691942888411474`*^9, 3.969194337357281*^9, 
   3.9691946863585052`*^9, 3.9691957042878237`*^9, 3.969683079435731*^9, 
   3.9850815782096863`*^9},
 CellLabel->"Out[53]=",ExpressionUUID->"48a68672-be45-7b4e-8b69-5cd86bd6a77f"],

Cell[BoxData[
 GraphicsBox[{
   {RGBColor[0, 1, 0], Thickness[0.01], 
    LineBox[{{0.48531487440016596`, 0}, {
      0.48531487440016596`, -0.06735589981123097}}]}, 
   {RGBColor[0, 1, 0], Thickness[0.01], 
    LineBox[{{-0.18017929093165674`, 
       0}, {-0.18017929093165674`, -0.12708575228589009`}}]}, 
   {RGBColor[0, 1, 0], Thickness[0.01], 
    LineBox[{{1.2727460818627607`, 0}, {
      1.2727460818627607`, -0.3134595618425571}}]}, 
   {RGBColor[0, 1, 0], Thickness[0.01], 
    LineBox[{{0.6072519165309379, 0}, {
      0.6072519165309379, -0.02199197816704307}}]}, 
   {RGBColor[0, 1, 0], Thickness[0.01], 
    LineBox[{{-0.5160949688549686, 
       0}, {-0.5160949688549686, -0.021521298145785288`}}]}, 
   {RGBColor[0, 1, 0], Thickness[0.01], 
    LineBox[{{-1.1815891341867912`, 
       0}, {-1.1815891341867912`, -0.3074958704486972}}]}, 
   {RGBColor[0, 1, 0], Thickness[0.01], 
    LineBox[{{0.08902234325568742, 0}, {
      0.08902234325568742, -0.09302581012126335}}]}, 
   {RGBColor[0, 1, 0], Thickness[0.01], 
    LineBox[{{-0.5764718220761353, 
       0}, {-0.5764718220761353, -0.04806382917753291}}]}, 
   LineBox[{{1.2727460818627607`, 0}, {-1.1815891341867912`, 0}}]},
  AspectRatio->0.5,
  Axes->{True, False},
  PlotRange->All]], "Output",
 CellChangeTimes->{
  3.964620892812242*^9, {3.964620922925089*^9, 3.964620947047481*^9}, 
   3.964621031102266*^9, {3.9646210762420797`*^9, 3.964621091964234*^9}, 
   3.96462116517264*^9, 3.9646212031412063`*^9, {3.9646213738788257`*^9, 
   3.96462141916009*^9}, {3.9646215136029186`*^9, 3.9646215365343266`*^9}, 
   3.964621607520475*^9, {3.9646216576738777`*^9, 3.9646216964824495`*^9}, 
   3.964621735759432*^9, {3.9646217697178354`*^9, 3.9646218021242433`*^9}, 
   3.9646218428157015`*^9, 3.964622122797763*^9, {3.9666959855810843`*^9, 
   3.9666960154572268`*^9}, {3.966696145710386*^9, 3.966696192284793*^9}, {
   3.9666962565843983`*^9, 3.9666962776983542`*^9}, 3.966696333451641*^9, 
   3.9666963699444857`*^9, {3.966696413429511*^9, 3.966696507515218*^9}, 
   3.966696544293298*^9, {3.9666966550701294`*^9, 3.9666966706712856`*^9}, 
   3.966696707539549*^9, 3.9666967434767027`*^9, 3.9666972694101157`*^9, 
   3.9667001258559628`*^9, 3.9667526631534157`*^9, 3.9667543504551067`*^9, 
   3.9667563453926487`*^9, 3.9667564627169905`*^9, 3.966775891009818*^9, 
   3.9667763108876905`*^9, 3.9667769657403555`*^9, 3.966778593905943*^9, 
   3.9667787595618324`*^9, {3.9667787976792126`*^9, 3.966778814405148*^9}, 
   3.966778846628049*^9, 3.9667812145891743`*^9, 3.9668411837091627`*^9, 
   3.966841781789687*^9, 3.966844067753111*^9, 3.9668442863820257`*^9, 
   3.96684446116013*^9, 3.9668515015826445`*^9, 3.9668540901320825`*^9, 
   3.966938537167283*^9, 3.9669388538282895`*^9, 3.9669394334041457`*^9, 
   3.9669398083249245`*^9, 3.966939897398261*^9, 3.9669406044767656`*^9, 
   3.967003600527966*^9, 3.967003967985244*^9, 3.9670121123192053`*^9, 
   3.9670177828572483`*^9, 3.9670215325361247`*^9, 3.9670855454647207`*^9, 
   3.9670884734031563`*^9, 3.967088745246601*^9, 3.9670919969757133`*^9, 
   3.967093095805026*^9, 3.96709734106507*^9, 3.9670985761342516`*^9, 
   3.9670989227179575`*^9, 3.967114485438139*^9, {3.967114518346851*^9, 
   3.9671145269144974`*^9}, 3.9671166662770114`*^9, 3.967121186281757*^9, 
   3.9671243235748463`*^9, 3.96717231235962*^9, 3.9671758549631495`*^9, 
   3.967176282940199*^9, 3.9671802629562063`*^9, 3.9671882721858377`*^9, 
   3.9671891491630087`*^9, 3.9671955543606243`*^9, 3.96720745906584*^9, 
   3.9672077791084013`*^9, 3.967208328683005*^9, 3.967210272954345*^9, 
   3.9672572848709145`*^9, 3.9672583177556953`*^9, 3.9672588978384595`*^9, 
   3.967258938538607*^9, 3.9672592389946136`*^9, 3.967262707358362*^9, 
   3.967277531494608*^9, 3.967277814620228*^9, {3.9672852982641068`*^9, 
   3.967285326563895*^9}, 3.9672952485975266`*^9, 3.9672956063543024`*^9, 
   3.9672966283313866`*^9, 3.967344716458066*^9, 3.9673465067862167`*^9, 
   3.967347395996933*^9, {3.9673479393091307`*^9, 3.967347941405754*^9}, 
   3.967354915681909*^9, 3.9673563888013844`*^9, 3.967357939829116*^9, {
   3.9673591384867067`*^9, 3.9673591563722086`*^9}, {3.9673592187073765`*^9, 
   3.9673592329130177`*^9}, 3.9673674989872017`*^9, 3.9673682511615257`*^9, {
   3.9673683337151775`*^9, 3.967368356044509*^9}, 3.967368561289381*^9, 
   3.9673686054270115`*^9, 3.967368637899889*^9, 3.967368800347825*^9, 
   3.96736899381741*^9, 3.9673690672756257`*^9, 3.9673694480981293`*^9, 
   3.9673728240033703`*^9, 3.967372863884308*^9, 3.967372910042131*^9, 
   3.967373077440447*^9, 3.967373737153578*^9, 3.9673737725563736`*^9, 
   3.9673739058433228`*^9, 3.9673786857576294`*^9, 3.9673801138189077`*^9, 
   3.967380648081169*^9, 3.9673814955170794`*^9, 3.9673831535849557`*^9, 
   3.967432269548424*^9, 3.967433382660488*^9, 3.967433512052167*^9, {
   3.967433544365456*^9, 3.967433567937315*^9}, 3.9674348930156293`*^9, 
   3.9674385744257593`*^9, 3.967439085091178*^9, 3.9674396782338457`*^9, 
   3.967440711501031*^9, 3.967467783514431*^9, 3.96746897581907*^9, 
   3.967469400626563*^9, 3.967470694967102*^9, 3.967517637370652*^9, 
   3.967517764554838*^9, {3.9675178033803315`*^9, 3.9675178845104485`*^9}, {
   3.9675180280870113`*^9, 3.9675180769317136`*^9}, 3.967518130032961*^9, {
   3.9675181702444344`*^9, 3.9675182028175516`*^9}, 3.967518237754942*^9, {
   3.967518336861189*^9, 3.9675183420754414`*^9}, 3.9675233329751835`*^9, 
   3.9675234375221167`*^9, 3.9675234710366216`*^9, {3.967525188580804*^9, 
   3.9675252135981183`*^9}, 3.967525251941185*^9, 3.967525333340839*^9, {
   3.9675254558527603`*^9, 3.967525483978463*^9}, {3.96752559842379*^9, 
   3.9675256138634295`*^9}, 3.9675256657015915`*^9, {3.9675271522699733`*^9, 
   3.9675271753826942`*^9}, 3.967527370901222*^9, 3.9675281043094473`*^9, 
   3.9675460743663673`*^9, 3.96754641726552*^9, 3.9675538897038546`*^9, 
   3.967555546200279*^9, 3.967639624660544*^9, 3.96764175270945*^9, 
   3.9676428445825405`*^9, 3.967730087183671*^9, 3.9677307810218425`*^9, 
   3.9677312732897034`*^9, 3.9677329702253103`*^9, 3.9677331949843435`*^9, 
   3.967733287432781*^9, 3.9677338166973677`*^9, 3.967733849962475*^9, 
   3.9677351309606485`*^9, 3.967735616362421*^9, 3.9677359487516317`*^9, 
   3.9677768438034353`*^9, 3.967777210677174*^9, 3.967777286100042*^9, 
   3.9677835203575644`*^9, 3.967792306558139*^9, 3.967792345564622*^9, 
   3.9677925663692703`*^9, 3.9677926041744766`*^9, 3.9677927230543222`*^9, 
   3.9677930316754208`*^9, 3.967803079664093*^9, 3.9679017958419847`*^9, 
   3.9679019023764453`*^9, 3.9679019826624904`*^9, 3.967949402435159*^9, 
   3.967949780993804*^9, 3.967951715795251*^9, 3.9679525668114147`*^9, 
   3.9679531504424562`*^9, 3.96796374331211*^9, 3.9679639611820793`*^9, 
   3.9679643059516897`*^9, 3.9679876836632566`*^9, 3.96798946216033*^9, 
   3.967989897715819*^9, 3.9680445314923778`*^9, 3.9680448478985558`*^9, 
   3.968045135756052*^9, 3.9680451779864597`*^9, 3.968062206809786*^9, 
   3.96897938732752*^9, {3.96909801049905*^9, 3.969098020559698*^9}, {
   3.969099522007777*^9, 3.9690995259232483`*^9}, 3.969105746483815*^9, {
   3.9691060943127794`*^9, 3.9691061238346233`*^9}, 3.9691089270626316`*^9, 
   3.9691143259747453`*^9, 3.9691942888411474`*^9, 3.969194337357281*^9, 
   3.9691946863585052`*^9, 3.9691957042878237`*^9, 3.969683079435731*^9, 
   3.9850815782256985`*^9},
 CellLabel->"Out[56]=",ExpressionUUID->"6241021b-4afb-fb47-9abd-9978b89dd52c"],

Cell[BoxData[
 GraphicsBox[{
   {RGBColor[
     NCache[
      Rational[1, 2], 0.5], 
     NCache[
      Rational[1, 2], 0.5], 0], Thickness[0.01], 
    LineBox[{{0.48531487440016596`, 0}, {
      0.48531487440016596`, -0.10343276653950922`}}]}, 
   {RGBColor[
     NCache[
      Rational[1, 2], 0.5], 
     NCache[
      Rational[1, 2], 0.5], 0], Thickness[0.01], 
    LineBox[{{-0.18017929093165674`, 
       0}, {-0.18017929093165674`, -0.23654767709020622`}}]}, 
   {RGBColor[
     NCache[
      Rational[1, 2], 0.5], 
     NCache[
      Rational[1, 2], 0.5], 0], Thickness[0.01], 
    LineBox[{{1.2727460818627607`, 0}, {
      1.2727460818627607`, -0.21847372214475094`}}]}, 
   {RGBColor[
     NCache[
      Rational[1, 2], 0.5], 
     NCache[
      Rational[1, 2], 0.5], 0], Thickness[0.01], 
    LineBox[{{0.6072519165309379, 0}, {
      0.6072519165309379, -0.018316058447526935`}}]}, 
   {RGBColor[
     NCache[
      Rational[1, 2], 0.5], 
     NCache[
      Rational[1, 2], 0.5], 0], Thickness[0.01], 
    LineBox[{{-0.5160949688549686, 
       0}, {-0.5160949688549686, -0.024872464576901513`}}]}, 
   {RGBColor[
     NCache[
      Rational[1, 2], 0.5], 
     NCache[
      Rational[1, 2], 0.5], 0], Thickness[0.01], 
    LineBox[{{-1.1815891341867912`, 
       0}, {-1.1815891341867912`, -0.19188564075892492`}}]}, 
   {RGBColor[
     NCache[
      Rational[1, 2], 0.5], 
     NCache[
      Rational[1, 2], 0.5], 0], Thickness[0.01], 
    LineBox[{{0.08902234325568742, 0}, {
      0.08902234325568742, -0.15322104673883843`}}]}, 
   {RGBColor[
     NCache[
      Rational[1, 2], 0.5], 
     NCache[
      Rational[1, 2], 0.5], 0], Thickness[0.01], 
    LineBox[{{-0.5764718220761353, 
       0}, {-0.5764718220761353, -0.053250623703341854`}}]}, 
   LineBox[{{1.2727460818627607`, 0}, {-1.1815891341867912`, 0}}]},
  AspectRatio->0.5,
  Axes->{True, False},
  PlotRange->All]], "Output",
 CellChangeTimes->{
  3.964620892812242*^9, {3.964620922925089*^9, 3.964620947047481*^9}, 
   3.964621031102266*^9, {3.9646210762420797`*^9, 3.964621091964234*^9}, 
   3.96462116517264*^9, 3.9646212031412063`*^9, {3.9646213738788257`*^9, 
   3.96462141916009*^9}, {3.9646215136029186`*^9, 3.9646215365343266`*^9}, 
   3.964621607520475*^9, {3.9646216576738777`*^9, 3.9646216964824495`*^9}, 
   3.964621735759432*^9, {3.9646217697178354`*^9, 3.9646218021242433`*^9}, 
   3.9646218428157015`*^9, 3.964622122797763*^9, {3.9666959855810843`*^9, 
   3.9666960154572268`*^9}, {3.966696145710386*^9, 3.966696192284793*^9}, {
   3.9666962565843983`*^9, 3.9666962776983542`*^9}, 3.966696333451641*^9, 
   3.9666963699444857`*^9, {3.966696413429511*^9, 3.966696507515218*^9}, 
   3.966696544293298*^9, {3.9666966550701294`*^9, 3.9666966706712856`*^9}, 
   3.966696707539549*^9, 3.9666967434767027`*^9, 3.9666972694101157`*^9, 
   3.9667001258559628`*^9, 3.9667526631534157`*^9, 3.9667543504551067`*^9, 
   3.9667563453926487`*^9, 3.9667564627169905`*^9, 3.966775891009818*^9, 
   3.9667763108876905`*^9, 3.9667769657403555`*^9, 3.966778593905943*^9, 
   3.9667787595618324`*^9, {3.9667787976792126`*^9, 3.966778814405148*^9}, 
   3.966778846628049*^9, 3.9667812145891743`*^9, 3.9668411837091627`*^9, 
   3.966841781789687*^9, 3.966844067753111*^9, 3.9668442863820257`*^9, 
   3.96684446116013*^9, 3.9668515015826445`*^9, 3.9668540901320825`*^9, 
   3.966938537167283*^9, 3.9669388538282895`*^9, 3.9669394334041457`*^9, 
   3.9669398083249245`*^9, 3.966939897398261*^9, 3.9669406044767656`*^9, 
   3.967003600527966*^9, 3.967003967985244*^9, 3.9670121123192053`*^9, 
   3.9670177828572483`*^9, 3.9670215325361247`*^9, 3.9670855454647207`*^9, 
   3.9670884734031563`*^9, 3.967088745246601*^9, 3.9670919969757133`*^9, 
   3.967093095805026*^9, 3.96709734106507*^9, 3.9670985761342516`*^9, 
   3.9670989227179575`*^9, 3.967114485438139*^9, {3.967114518346851*^9, 
   3.9671145269144974`*^9}, 3.9671166662770114`*^9, 3.967121186281757*^9, 
   3.9671243235748463`*^9, 3.96717231235962*^9, 3.9671758549631495`*^9, 
   3.967176282940199*^9, 3.9671802629562063`*^9, 3.9671882721858377`*^9, 
   3.9671891491630087`*^9, 3.9671955543606243`*^9, 3.96720745906584*^9, 
   3.9672077791084013`*^9, 3.967208328683005*^9, 3.967210272954345*^9, 
   3.9672572848709145`*^9, 3.9672583177556953`*^9, 3.9672588978384595`*^9, 
   3.967258938538607*^9, 3.9672592389946136`*^9, 3.967262707358362*^9, 
   3.967277531494608*^9, 3.967277814620228*^9, {3.9672852982641068`*^9, 
   3.967285326563895*^9}, 3.9672952485975266`*^9, 3.9672956063543024`*^9, 
   3.9672966283313866`*^9, 3.967344716458066*^9, 3.9673465067862167`*^9, 
   3.967347395996933*^9, {3.9673479393091307`*^9, 3.967347941405754*^9}, 
   3.967354915681909*^9, 3.9673563888013844`*^9, 3.967357939829116*^9, {
   3.9673591384867067`*^9, 3.9673591563722086`*^9}, {3.9673592187073765`*^9, 
   3.9673592329130177`*^9}, 3.9673674989872017`*^9, 3.9673682511615257`*^9, {
   3.9673683337151775`*^9, 3.967368356044509*^9}, 3.967368561289381*^9, 
   3.9673686054270115`*^9, 3.967368637899889*^9, 3.967368800347825*^9, 
   3.96736899381741*^9, 3.9673690672756257`*^9, 3.9673694480981293`*^9, 
   3.9673728240033703`*^9, 3.967372863884308*^9, 3.967372910042131*^9, 
   3.967373077440447*^9, 3.967373737153578*^9, 3.9673737725563736`*^9, 
   3.9673739058433228`*^9, 3.9673786857576294`*^9, 3.9673801138189077`*^9, 
   3.967380648081169*^9, 3.9673814955170794`*^9, 3.9673831535849557`*^9, 
   3.967432269548424*^9, 3.967433382660488*^9, 3.967433512052167*^9, {
   3.967433544365456*^9, 3.967433567937315*^9}, 3.9674348930156293`*^9, 
   3.9674385744257593`*^9, 3.967439085091178*^9, 3.9674396782338457`*^9, 
   3.967440711501031*^9, 3.967467783514431*^9, 3.96746897581907*^9, 
   3.967469400626563*^9, 3.967470694967102*^9, 3.967517637370652*^9, 
   3.967517764554838*^9, {3.9675178033803315`*^9, 3.9675178845104485`*^9}, {
   3.9675180280870113`*^9, 3.9675180769317136`*^9}, 3.967518130032961*^9, {
   3.9675181702444344`*^9, 3.9675182028175516`*^9}, 3.967518237754942*^9, {
   3.967518336861189*^9, 3.9675183420754414`*^9}, 3.9675233329751835`*^9, 
   3.9675234375221167`*^9, 3.9675234710366216`*^9, {3.967525188580804*^9, 
   3.9675252135981183`*^9}, 3.967525251941185*^9, 3.967525333340839*^9, {
   3.9675254558527603`*^9, 3.967525483978463*^9}, {3.96752559842379*^9, 
   3.9675256138634295`*^9}, 3.9675256657015915`*^9, {3.9675271522699733`*^9, 
   3.9675271753826942`*^9}, 3.967527370901222*^9, 3.9675281043094473`*^9, 
   3.9675460743663673`*^9, 3.96754641726552*^9, 3.9675538897038546`*^9, 
   3.967555546200279*^9, 3.967639624660544*^9, 3.96764175270945*^9, 
   3.9676428445825405`*^9, 3.967730087183671*^9, 3.9677307810218425`*^9, 
   3.9677312732897034`*^9, 3.9677329702253103`*^9, 3.9677331949843435`*^9, 
   3.967733287432781*^9, 3.9677338166973677`*^9, 3.967733849962475*^9, 
   3.9677351309606485`*^9, 3.967735616362421*^9, 3.9677359487516317`*^9, 
   3.9677768438034353`*^9, 3.967777210677174*^9, 3.967777286100042*^9, 
   3.9677835203575644`*^9, 3.967792306558139*^9, 3.967792345564622*^9, 
   3.9677925663692703`*^9, 3.9677926041744766`*^9, 3.9677927230543222`*^9, 
   3.9677930316754208`*^9, 3.967803079664093*^9, 3.9679017958419847`*^9, 
   3.9679019023764453`*^9, 3.9679019826624904`*^9, 3.967949402435159*^9, 
   3.967949780993804*^9, 3.967951715795251*^9, 3.9679525668114147`*^9, 
   3.9679531504424562`*^9, 3.96796374331211*^9, 3.9679639611820793`*^9, 
   3.9679643059516897`*^9, 3.9679876836632566`*^9, 3.96798946216033*^9, 
   3.967989897715819*^9, 3.9680445314923778`*^9, 3.9680448478985558`*^9, 
   3.968045135756052*^9, 3.9680451779864597`*^9, 3.968062206809786*^9, 
   3.96897938732752*^9, {3.96909801049905*^9, 3.969098020559698*^9}, {
   3.969099522007777*^9, 3.9690995259232483`*^9}, 3.969105746483815*^9, {
   3.9691060943127794`*^9, 3.9691061238346233`*^9}, 3.9691089270626316`*^9, 
   3.9691143259747453`*^9, 3.9691942888411474`*^9, 3.969194337357281*^9, 
   3.9691946863585052`*^9, 3.9691957042878237`*^9, 3.969683079435731*^9, 
   3.9850815782574024`*^9},
 CellLabel->"Out[58]=",ExpressionUUID->"ab12e83a-9e11-6946-a68c-96274fe17c26"],

Cell[BoxData[
 GraphicsBox[{
   {RGBColor[1, 0, 0], Thickness[0.01], 
    LineBox[{{-0.5764718220761352, 
       0}, {-0.5764718220761352, -0.05843741822915077}}]}, 
   {RGBColor[1, 0, 0], Thickness[0.01], 
    LineBox[{{-1.1815891341867915`, 
       0}, {-1.1815891341867915`, -0.07627541106915267}}]}, 
   {RGBColor[1, 0, 0], Thickness[0.01], 
    LineBox[{{0.6072519165309378, 0}, {
      0.6072519165309378, -0.014640138728010812`}}]}, 
   {RGBColor[1, 0, 0], Thickness[0.01], 
    LineBox[{{-0.18017929093165674`, 
       0}, {-0.18017929093165674`, -0.34600960189452246`}}]}, 
   {RGBColor[1, 0, 0], Thickness[0.01], 
    LineBox[{{0.08902234325568746, 0}, {
      0.08902234325568746, -0.21341628335641366`}}]}, 
   {RGBColor[1, 0, 0], Thickness[0.01], 
    LineBox[{{-0.5160949688549685, 
       0}, {-0.5160949688549685, -0.028223631008017613`}}]}, 
   {RGBColor[1, 0, 0], Thickness[0.01], 
    LineBox[{{1.2727460818627605`, 0}, {
      1.2727460818627605`, -0.12348788244694475`}}]}, 
   {RGBColor[1, 0, 0], Thickness[0.01], 
    LineBox[{{0.48531487440016596`, 0}, {
      0.48531487440016596`, -0.1395096332677874}}]}, 
   LineBox[{{1.2727460818627605`, 0}, {-1.1815891341867915`, 0}}]},
  AspectRatio->0.5,
  Axes->{True, False},
  PlotRange->All]], "Output",
 CellChangeTimes->{
  3.964620892812242*^9, {3.964620922925089*^9, 3.964620947047481*^9}, 
   3.964621031102266*^9, {3.9646210762420797`*^9, 3.964621091964234*^9}, 
   3.96462116517264*^9, 3.9646212031412063`*^9, {3.9646213738788257`*^9, 
   3.96462141916009*^9}, {3.9646215136029186`*^9, 3.9646215365343266`*^9}, 
   3.964621607520475*^9, {3.9646216576738777`*^9, 3.9646216964824495`*^9}, 
   3.964621735759432*^9, {3.9646217697178354`*^9, 3.9646218021242433`*^9}, 
   3.9646218428157015`*^9, 3.964622122797763*^9, {3.9666959855810843`*^9, 
   3.9666960154572268`*^9}, {3.966696145710386*^9, 3.966696192284793*^9}, {
   3.9666962565843983`*^9, 3.9666962776983542`*^9}, 3.966696333451641*^9, 
   3.9666963699444857`*^9, {3.966696413429511*^9, 3.966696507515218*^9}, 
   3.966696544293298*^9, {3.9666966550701294`*^9, 3.9666966706712856`*^9}, 
   3.966696707539549*^9, 3.9666967434767027`*^9, 3.9666972694101157`*^9, 
   3.9667001258559628`*^9, 3.9667526631534157`*^9, 3.9667543504551067`*^9, 
   3.9667563453926487`*^9, 3.9667564627169905`*^9, 3.966775891009818*^9, 
   3.9667763108876905`*^9, 3.9667769657403555`*^9, 3.966778593905943*^9, 
   3.9667787595618324`*^9, {3.9667787976792126`*^9, 3.966778814405148*^9}, 
   3.966778846628049*^9, 3.9667812145891743`*^9, 3.9668411837091627`*^9, 
   3.966841781789687*^9, 3.966844067753111*^9, 3.9668442863820257`*^9, 
   3.96684446116013*^9, 3.9668515015826445`*^9, 3.9668540901320825`*^9, 
   3.966938537167283*^9, 3.9669388538282895`*^9, 3.9669394334041457`*^9, 
   3.9669398083249245`*^9, 3.966939897398261*^9, 3.9669406044767656`*^9, 
   3.967003600527966*^9, 3.967003967985244*^9, 3.9670121123192053`*^9, 
   3.9670177828572483`*^9, 3.9670215325361247`*^9, 3.9670855454647207`*^9, 
   3.9670884734031563`*^9, 3.967088745246601*^9, 3.9670919969757133`*^9, 
   3.967093095805026*^9, 3.96709734106507*^9, 3.9670985761342516`*^9, 
   3.9670989227179575`*^9, 3.967114485438139*^9, {3.967114518346851*^9, 
   3.9671145269144974`*^9}, 3.9671166662770114`*^9, 3.967121186281757*^9, 
   3.9671243235748463`*^9, 3.96717231235962*^9, 3.9671758549631495`*^9, 
   3.967176282940199*^9, 3.9671802629562063`*^9, 3.9671882721858377`*^9, 
   3.9671891491630087`*^9, 3.9671955543606243`*^9, 3.96720745906584*^9, 
   3.9672077791084013`*^9, 3.967208328683005*^9, 3.967210272954345*^9, 
   3.9672572848709145`*^9, 3.9672583177556953`*^9, 3.9672588978384595`*^9, 
   3.967258938538607*^9, 3.9672592389946136`*^9, 3.967262707358362*^9, 
   3.967277531494608*^9, 3.967277814620228*^9, {3.9672852982641068`*^9, 
   3.967285326563895*^9}, 3.9672952485975266`*^9, 3.9672956063543024`*^9, 
   3.9672966283313866`*^9, 3.967344716458066*^9, 3.9673465067862167`*^9, 
   3.967347395996933*^9, {3.9673479393091307`*^9, 3.967347941405754*^9}, 
   3.967354915681909*^9, 3.9673563888013844`*^9, 3.967357939829116*^9, {
   3.9673591384867067`*^9, 3.9673591563722086`*^9}, {3.9673592187073765`*^9, 
   3.9673592329130177`*^9}, 3.9673674989872017`*^9, 3.9673682511615257`*^9, {
   3.9673683337151775`*^9, 3.967368356044509*^9}, 3.967368561289381*^9, 
   3.9673686054270115`*^9, 3.967368637899889*^9, 3.967368800347825*^9, 
   3.96736899381741*^9, 3.9673690672756257`*^9, 3.9673694480981293`*^9, 
   3.9673728240033703`*^9, 3.967372863884308*^9, 3.967372910042131*^9, 
   3.967373077440447*^9, 3.967373737153578*^9, 3.9673737725563736`*^9, 
   3.9673739058433228`*^9, 3.9673786857576294`*^9, 3.9673801138189077`*^9, 
   3.967380648081169*^9, 3.9673814955170794`*^9, 3.9673831535849557`*^9, 
   3.967432269548424*^9, 3.967433382660488*^9, 3.967433512052167*^9, {
   3.967433544365456*^9, 3.967433567937315*^9}, 3.9674348930156293`*^9, 
   3.9674385744257593`*^9, 3.967439085091178*^9, 3.9674396782338457`*^9, 
   3.967440711501031*^9, 3.967467783514431*^9, 3.96746897581907*^9, 
   3.967469400626563*^9, 3.967470694967102*^9, 3.967517637370652*^9, 
   3.967517764554838*^9, {3.9675178033803315`*^9, 3.9675178845104485`*^9}, {
   3.9675180280870113`*^9, 3.9675180769317136`*^9}, 3.967518130032961*^9, {
   3.9675181702444344`*^9, 3.9675182028175516`*^9}, 3.967518237754942*^9, {
   3.967518336861189*^9, 3.9675183420754414`*^9}, 3.9675233329751835`*^9, 
   3.9675234375221167`*^9, 3.9675234710366216`*^9, {3.967525188580804*^9, 
   3.9675252135981183`*^9}, 3.967525251941185*^9, 3.967525333340839*^9, {
   3.9675254558527603`*^9, 3.967525483978463*^9}, {3.96752559842379*^9, 
   3.9675256138634295`*^9}, 3.9675256657015915`*^9, {3.9675271522699733`*^9, 
   3.9675271753826942`*^9}, 3.967527370901222*^9, 3.9675281043094473`*^9, 
   3.9675460743663673`*^9, 3.96754641726552*^9, 3.9675538897038546`*^9, 
   3.967555546200279*^9, 3.967639624660544*^9, 3.96764175270945*^9, 
   3.9676428445825405`*^9, 3.967730087183671*^9, 3.9677307810218425`*^9, 
   3.9677312732897034`*^9, 3.9677329702253103`*^9, 3.9677331949843435`*^9, 
   3.967733287432781*^9, 3.9677338166973677`*^9, 3.967733849962475*^9, 
   3.9677351309606485`*^9, 3.967735616362421*^9, 3.9677359487516317`*^9, 
   3.9677768438034353`*^9, 3.967777210677174*^9, 3.967777286100042*^9, 
   3.9677835203575644`*^9, 3.967792306558139*^9, 3.967792345564622*^9, 
   3.9677925663692703`*^9, 3.9677926041744766`*^9, 3.9677927230543222`*^9, 
   3.9677930316754208`*^9, 3.967803079664093*^9, 3.9679017958419847`*^9, 
   3.9679019023764453`*^9, 3.9679019826624904`*^9, 3.967949402435159*^9, 
   3.967949780993804*^9, 3.967951715795251*^9, 3.9679525668114147`*^9, 
   3.9679531504424562`*^9, 3.96796374331211*^9, 3.9679639611820793`*^9, 
   3.9679643059516897`*^9, 3.9679876836632566`*^9, 3.96798946216033*^9, 
   3.967989897715819*^9, 3.9680445314923778`*^9, 3.9680448478985558`*^9, 
   3.968045135756052*^9, 3.9680451779864597`*^9, 3.968062206809786*^9, 
   3.96897938732752*^9, {3.96909801049905*^9, 3.969098020559698*^9}, {
   3.969099522007777*^9, 3.9690995259232483`*^9}, 3.969105746483815*^9, {
   3.9691060943127794`*^9, 3.9691061238346233`*^9}, 3.9691089270626316`*^9, 
   3.9691143259747453`*^9, 3.9691942888411474`*^9, 3.969194337357281*^9, 
   3.9691946863585052`*^9, 3.9691957042878237`*^9, 3.969683079435731*^9, 
   3.9850815782574024`*^9},
 CellLabel->"Out[59]=",ExpressionUUID->"0ae78959-f2a3-0344-a0e5-076f60442859"],

Cell[BoxData[
 GraphicsBox[{
   {RGBColor[0, 1, 0], Thickness[0.01], 
    LineBox[{{-0.5764718220761352, 
       0}, {-0.5764718220761352, -0.04806382917753288}}]}, 
   {RGBColor[0, 1, 0], Thickness[0.01], 
    LineBox[{{-1.1815891341867915`, 
       0}, {-1.1815891341867915`, -0.3074958704486974}}]}, 
   {RGBColor[0, 1, 0], Thickness[0.01], 
    LineBox[{{0.6072519165309378, 0}, {
      0.6072519165309378, -0.021991978167043062`}}]}, 
   {RGBColor[0, 1, 0], Thickness[0.01], 
    LineBox[{{-0.18017929093165674`, 
       0}, {-0.18017929093165674`, -0.1270857522858901}}]}, 
   {RGBColor[0, 1, 0], Thickness[0.01], 
    LineBox[{{0.08902234325568746, 0}, {
      0.08902234325568746, -0.09302581012126337}}]}, 
   {RGBColor[0, 1, 0], Thickness[0.01], 
    LineBox[{{-0.5160949688549685, 
       0}, {-0.5160949688549685, -0.02152129814578517}}]}, 
   {RGBColor[0, 1, 0], Thickness[0.01], 
    LineBox[{{1.2727460818627605`, 0}, {
      1.2727460818627605`, -0.3134595618425571}}]}, 
   {RGBColor[0, 1, 0], Thickness[0.01], 
    LineBox[{{0.48531487440016596`, 0}, {
      0.48531487440016596`, -0.06735589981123091}}]}, 
   LineBox[{{1.2727460818627605`, 0}, {-1.1815891341867915`, 0}}]},
  AspectRatio->0.5,
  Axes->{True, False},
  PlotRange->All]], "Output",
 CellChangeTimes->{
  3.964620892812242*^9, {3.964620922925089*^9, 3.964620947047481*^9}, 
   3.964621031102266*^9, {3.9646210762420797`*^9, 3.964621091964234*^9}, 
   3.96462116517264*^9, 3.9646212031412063`*^9, {3.9646213738788257`*^9, 
   3.96462141916009*^9}, {3.9646215136029186`*^9, 3.9646215365343266`*^9}, 
   3.964621607520475*^9, {3.9646216576738777`*^9, 3.9646216964824495`*^9}, 
   3.964621735759432*^9, {3.9646217697178354`*^9, 3.9646218021242433`*^9}, 
   3.9646218428157015`*^9, 3.964622122797763*^9, {3.9666959855810843`*^9, 
   3.9666960154572268`*^9}, {3.966696145710386*^9, 3.966696192284793*^9}, {
   3.9666962565843983`*^9, 3.9666962776983542`*^9}, 3.966696333451641*^9, 
   3.9666963699444857`*^9, {3.966696413429511*^9, 3.966696507515218*^9}, 
   3.966696544293298*^9, {3.9666966550701294`*^9, 3.9666966706712856`*^9}, 
   3.966696707539549*^9, 3.9666967434767027`*^9, 3.9666972694101157`*^9, 
   3.9667001258559628`*^9, 3.9667526631534157`*^9, 3.9667543504551067`*^9, 
   3.9667563453926487`*^9, 3.9667564627169905`*^9, 3.966775891009818*^9, 
   3.9667763108876905`*^9, 3.9667769657403555`*^9, 3.966778593905943*^9, 
   3.9667787595618324`*^9, {3.9667787976792126`*^9, 3.966778814405148*^9}, 
   3.966778846628049*^9, 3.9667812145891743`*^9, 3.9668411837091627`*^9, 
   3.966841781789687*^9, 3.966844067753111*^9, 3.9668442863820257`*^9, 
   3.96684446116013*^9, 3.9668515015826445`*^9, 3.9668540901320825`*^9, 
   3.966938537167283*^9, 3.9669388538282895`*^9, 3.9669394334041457`*^9, 
   3.9669398083249245`*^9, 3.966939897398261*^9, 3.9669406044767656`*^9, 
   3.967003600527966*^9, 3.967003967985244*^9, 3.9670121123192053`*^9, 
   3.9670177828572483`*^9, 3.9670215325361247`*^9, 3.9670855454647207`*^9, 
   3.9670884734031563`*^9, 3.967088745246601*^9, 3.9670919969757133`*^9, 
   3.967093095805026*^9, 3.96709734106507*^9, 3.9670985761342516`*^9, 
   3.9670989227179575`*^9, 3.967114485438139*^9, {3.967114518346851*^9, 
   3.9671145269144974`*^9}, 3.9671166662770114`*^9, 3.967121186281757*^9, 
   3.9671243235748463`*^9, 3.96717231235962*^9, 3.9671758549631495`*^9, 
   3.967176282940199*^9, 3.9671802629562063`*^9, 3.9671882721858377`*^9, 
   3.9671891491630087`*^9, 3.9671955543606243`*^9, 3.96720745906584*^9, 
   3.9672077791084013`*^9, 3.967208328683005*^9, 3.967210272954345*^9, 
   3.9672572848709145`*^9, 3.9672583177556953`*^9, 3.9672588978384595`*^9, 
   3.967258938538607*^9, 3.9672592389946136`*^9, 3.967262707358362*^9, 
   3.967277531494608*^9, 3.967277814620228*^9, {3.9672852982641068`*^9, 
   3.967285326563895*^9}, 3.9672952485975266`*^9, 3.9672956063543024`*^9, 
   3.9672966283313866`*^9, 3.967344716458066*^9, 3.9673465067862167`*^9, 
   3.967347395996933*^9, {3.9673479393091307`*^9, 3.967347941405754*^9}, 
   3.967354915681909*^9, 3.9673563888013844`*^9, 3.967357939829116*^9, {
   3.9673591384867067`*^9, 3.9673591563722086`*^9}, {3.9673592187073765`*^9, 
   3.9673592329130177`*^9}, 3.9673674989872017`*^9, 3.9673682511615257`*^9, {
   3.9673683337151775`*^9, 3.967368356044509*^9}, 3.967368561289381*^9, 
   3.9673686054270115`*^9, 3.967368637899889*^9, 3.967368800347825*^9, 
   3.96736899381741*^9, 3.9673690672756257`*^9, 3.9673694480981293`*^9, 
   3.9673728240033703`*^9, 3.967372863884308*^9, 3.967372910042131*^9, 
   3.967373077440447*^9, 3.967373737153578*^9, 3.9673737725563736`*^9, 
   3.9673739058433228`*^9, 3.9673786857576294`*^9, 3.9673801138189077`*^9, 
   3.967380648081169*^9, 3.9673814955170794`*^9, 3.9673831535849557`*^9, 
   3.967432269548424*^9, 3.967433382660488*^9, 3.967433512052167*^9, {
   3.967433544365456*^9, 3.967433567937315*^9}, 3.9674348930156293`*^9, 
   3.9674385744257593`*^9, 3.967439085091178*^9, 3.9674396782338457`*^9, 
   3.967440711501031*^9, 3.967467783514431*^9, 3.96746897581907*^9, 
   3.967469400626563*^9, 3.967470694967102*^9, 3.967517637370652*^9, 
   3.967517764554838*^9, {3.9675178033803315`*^9, 3.9675178845104485`*^9}, {
   3.9675180280870113`*^9, 3.9675180769317136`*^9}, 3.967518130032961*^9, {
   3.9675181702444344`*^9, 3.9675182028175516`*^9}, 3.967518237754942*^9, {
   3.967518336861189*^9, 3.9675183420754414`*^9}, 3.9675233329751835`*^9, 
   3.9675234375221167`*^9, 3.9675234710366216`*^9, {3.967525188580804*^9, 
   3.9675252135981183`*^9}, 3.967525251941185*^9, 3.967525333340839*^9, {
   3.9675254558527603`*^9, 3.967525483978463*^9}, {3.96752559842379*^9, 
   3.9675256138634295`*^9}, 3.9675256657015915`*^9, {3.9675271522699733`*^9, 
   3.9675271753826942`*^9}, 3.967527370901222*^9, 3.9675281043094473`*^9, 
   3.9675460743663673`*^9, 3.96754641726552*^9, 3.9675538897038546`*^9, 
   3.967555546200279*^9, 3.967639624660544*^9, 3.96764175270945*^9, 
   3.9676428445825405`*^9, 3.967730087183671*^9, 3.9677307810218425`*^9, 
   3.9677312732897034`*^9, 3.9677329702253103`*^9, 3.9677331949843435`*^9, 
   3.967733287432781*^9, 3.9677338166973677`*^9, 3.967733849962475*^9, 
   3.9677351309606485`*^9, 3.967735616362421*^9, 3.9677359487516317`*^9, 
   3.9677768438034353`*^9, 3.967777210677174*^9, 3.967777286100042*^9, 
   3.9677835203575644`*^9, 3.967792306558139*^9, 3.967792345564622*^9, 
   3.9677925663692703`*^9, 3.9677926041744766`*^9, 3.9677927230543222`*^9, 
   3.9677930316754208`*^9, 3.967803079664093*^9, 3.9679017958419847`*^9, 
   3.9679019023764453`*^9, 3.9679019826624904`*^9, 3.967949402435159*^9, 
   3.967949780993804*^9, 3.967951715795251*^9, 3.9679525668114147`*^9, 
   3.9679531504424562`*^9, 3.96796374331211*^9, 3.9679639611820793`*^9, 
   3.9679643059516897`*^9, 3.9679876836632566`*^9, 3.96798946216033*^9, 
   3.967989897715819*^9, 3.9680445314923778`*^9, 3.9680448478985558`*^9, 
   3.968045135756052*^9, 3.9680451779864597`*^9, 3.968062206809786*^9, 
   3.96897938732752*^9, {3.96909801049905*^9, 3.969098020559698*^9}, {
   3.969099522007777*^9, 3.9690995259232483`*^9}, 3.969105746483815*^9, {
   3.9691060943127794`*^9, 3.9691061238346233`*^9}, 3.9691089270626316`*^9, 
   3.9691143259747453`*^9, 3.9691942888411474`*^9, 3.969194337357281*^9, 
   3.9691946863585052`*^9, 3.9691957042878237`*^9, 3.969683079435731*^9, 
   3.9850815782734585`*^9},
 CellLabel->"Out[61]=",ExpressionUUID->"eff7d116-4f1f-da4b-bbfd-e885bfd800d2"],

Cell[BoxData["\<\"texture free \"\>"], "Print",
 CellChangeTimes->{
  3.9677772106775074`*^9, 3.967777286107424*^9, 3.967783520391985*^9, 
   3.9677923065924716`*^9, 3.9677923455716553`*^9, 3.967792566376445*^9, 
   3.967792604181728*^9, 3.967792723068366*^9, 3.967793031682967*^9, 
   3.96780307969145*^9, 3.9679017959057717`*^9, 3.9679019023827176`*^9, 
   3.9679019826624904`*^9, 3.967949402463215*^9, 3.967949781001332*^9, 
   3.967951715802336*^9, 3.967952566826314*^9, 3.9679531504496393`*^9, 
   3.96796374334382*^9, 3.967963961202386*^9, 3.9679643059673395`*^9, 
   3.967987683698037*^9, 3.9679894621678343`*^9, 3.9679898977298265`*^9, 
   3.9680445315241203`*^9, 3.9680448479143944`*^9, 3.968045135772015*^9, 
   3.968045178002283*^9, 3.9680622068573427`*^9, 3.968979387369958*^9, {
   3.969098010533773*^9, 3.969098020566325*^9}, {3.969099522021815*^9, 
   3.9690995259439993`*^9}, 3.9691057465186615`*^9, {3.9691060943203125`*^9, 
   3.9691061238485084`*^9}, 3.9691089270904675`*^9, 3.9691143259825215`*^9, 
   3.969194288897519*^9, 3.9691943373759837`*^9, 3.9691946863820696`*^9, 
   3.969195704315981*^9, 3.969683079450032*^9, 3.9850815782893963`*^9},
 CellLabel->
  "During evaluation of \
In[13]:=",ExpressionUUID->"39627fc7-8ab3-f541-b8b4-f3eed1ed545a"],

Cell[BoxData[
 GraphicsBox[{
   {RGBColor[0, 
     NCache[
      Rational[1, 2], 0.5], 
     NCache[
      Rational[1, 2], 0.5]], Thickness[0.01], 
    LineBox[{{-0.5764718220761352, 
       0}, {-0.5764718220761352, -0.13841987049534227`}}]}, 
   {RGBColor[0, 
     NCache[
      Rational[1, 2], 0.5], 
     NCache[
      Rational[1, 2], 0.5]], Thickness[0.01], 
    LineBox[{{-1.1815891341867915`, 
       0}, {-1.1815891341867915`, -0.31986268051415334`}}]}, 
   {RGBColor[0, 
     NCache[
      Rational[1, 2], 0.5], 
     NCache[
      Rational[1, 2], 0.5]], Thickness[0.01], 
    LineBox[{{0.6072519165309378, 0}, {
      0.6072519165309378, -0.029295976995987877`}}]}, 
   {RGBColor[0, 
     NCache[
      Rational[1, 2], 0.5], 
     NCache[
      Rational[1, 2], 0.5]], Thickness[0.01], 
    LineBox[{{-0.18017929093165674`, 
       0}, {-0.18017929093165674`, -0.2624214719945166}}]}, 
   {RGBColor[0, 
     NCache[
      Rational[1, 2], 0.5], 
     NCache[
      Rational[1, 2], 0.5]], Thickness[0.01], 
    LineBox[{{0.08902234325568746, 0}, {
      0.08902234325568746, -0.23658012950465773`}}]}, 
   {RGBColor[0, 
     NCache[
      Rational[1, 2], 0.5], 
     NCache[
      Rational[1, 2], 0.5]], Thickness[0.01], 
    LineBox[{{-0.5160949688549685, 
       0}, {-0.5160949688549685, -0.055137319485846686`}}]}, 
   {RGBColor[0, 
     NCache[
      Rational[1, 2], 0.5], 
     NCache[
      Rational[1, 2], 0.5]], Thickness[0.01], 
    LineBox[{{1.2727460818627605`, 0}, {
      1.2727460818627605`, -0.34570402300401215`}}]}, 
   {RGBColor[0, 
     NCache[
      Rational[1, 2], 0.5], 
     NCache[
      Rational[1, 2], 0.5]], Thickness[0.01], 
    LineBox[{{0.48531487440016596`, 0}, {
      0.48531487440016596`, -0.11257852800548342`}}]}, 
   LineBox[{{1.2727460818627605`, 0}, {-1.1815891341867915`, 0}}]},
  AspectRatio->0.5,
  Axes->{True, False},
  PlotRange->All]], "Output",
 CellChangeTimes->{
  3.964620892812242*^9, {3.964620922925089*^9, 3.964620947047481*^9}, 
   3.964621031102266*^9, {3.9646210762420797`*^9, 3.964621091964234*^9}, 
   3.96462116517264*^9, 3.9646212031412063`*^9, {3.9646213738788257`*^9, 
   3.96462141916009*^9}, {3.9646215136029186`*^9, 3.9646215365343266`*^9}, 
   3.964621607520475*^9, {3.9646216576738777`*^9, 3.9646216964824495`*^9}, 
   3.964621735759432*^9, {3.9646217697178354`*^9, 3.9646218021242433`*^9}, 
   3.9646218428157015`*^9, 3.964622122797763*^9, {3.9666959855810843`*^9, 
   3.9666960154572268`*^9}, {3.966696145710386*^9, 3.966696192284793*^9}, {
   3.9666962565843983`*^9, 3.9666962776983542`*^9}, 3.966696333451641*^9, 
   3.9666963699444857`*^9, {3.966696413429511*^9, 3.966696507515218*^9}, 
   3.966696544293298*^9, {3.9666966550701294`*^9, 3.9666966706712856`*^9}, 
   3.966696707539549*^9, 3.9666967434767027`*^9, 3.9666972694101157`*^9, 
   3.9667001258559628`*^9, 3.9667526631534157`*^9, 3.9667543504551067`*^9, 
   3.9667563453926487`*^9, 3.9667564627169905`*^9, 3.966775891009818*^9, 
   3.9667763108876905`*^9, 3.9667769657403555`*^9, 3.966778593905943*^9, 
   3.9667787595618324`*^9, {3.9667787976792126`*^9, 3.966778814405148*^9}, 
   3.966778846628049*^9, 3.9667812145891743`*^9, 3.9668411837091627`*^9, 
   3.966841781789687*^9, 3.966844067753111*^9, 3.9668442863820257`*^9, 
   3.96684446116013*^9, 3.9668515015826445`*^9, 3.9668540901320825`*^9, 
   3.966938537167283*^9, 3.9669388538282895`*^9, 3.9669394334041457`*^9, 
   3.9669398083249245`*^9, 3.966939897398261*^9, 3.9669406044767656`*^9, 
   3.967003600527966*^9, 3.967003967985244*^9, 3.9670121123192053`*^9, 
   3.9670177828572483`*^9, 3.9670215325361247`*^9, 3.9670855454647207`*^9, 
   3.9670884734031563`*^9, 3.967088745246601*^9, 3.9670919969757133`*^9, 
   3.967093095805026*^9, 3.96709734106507*^9, 3.9670985761342516`*^9, 
   3.9670989227179575`*^9, 3.967114485438139*^9, {3.967114518346851*^9, 
   3.9671145269144974`*^9}, 3.9671166662770114`*^9, 3.967121186281757*^9, 
   3.9671243235748463`*^9, 3.96717231235962*^9, 3.9671758549631495`*^9, 
   3.967176282940199*^9, 3.9671802629562063`*^9, 3.9671882721858377`*^9, 
   3.9671891491630087`*^9, 3.9671955543606243`*^9, 3.96720745906584*^9, 
   3.9672077791084013`*^9, 3.967208328683005*^9, 3.967210272954345*^9, 
   3.9672572848709145`*^9, 3.9672583177556953`*^9, 3.9672588978384595`*^9, 
   3.967258938538607*^9, 3.9672592389946136`*^9, 3.967262707358362*^9, 
   3.967277531494608*^9, 3.967277814620228*^9, {3.9672852982641068`*^9, 
   3.967285326563895*^9}, 3.9672952485975266`*^9, 3.9672956063543024`*^9, 
   3.9672966283313866`*^9, 3.967344716458066*^9, 3.9673465067862167`*^9, 
   3.967347395996933*^9, {3.9673479393091307`*^9, 3.967347941405754*^9}, 
   3.967354915681909*^9, 3.9673563888013844`*^9, 3.967357939829116*^9, {
   3.9673591384867067`*^9, 3.9673591563722086`*^9}, {3.9673592187073765`*^9, 
   3.9673592329130177`*^9}, 3.9673674989872017`*^9, 3.9673682511615257`*^9, {
   3.9673683337151775`*^9, 3.967368356044509*^9}, 3.967368561289381*^9, 
   3.9673686054270115`*^9, 3.967368637899889*^9, 3.967368800347825*^9, 
   3.96736899381741*^9, 3.9673690672756257`*^9, 3.9673694480981293`*^9, 
   3.9673728240033703`*^9, 3.967372863884308*^9, 3.967372910042131*^9, 
   3.967373077440447*^9, 3.967373737153578*^9, 3.9673737725563736`*^9, 
   3.9673739058433228`*^9, 3.9673786857576294`*^9, 3.9673801138189077`*^9, 
   3.967380648081169*^9, 3.9673814955170794`*^9, 3.9673831535849557`*^9, 
   3.967432269548424*^9, 3.967433382660488*^9, 3.967433512052167*^9, {
   3.967433544365456*^9, 3.967433567937315*^9}, 3.9674348930156293`*^9, 
   3.9674385744257593`*^9, 3.967439085091178*^9, 3.9674396782338457`*^9, 
   3.967440711501031*^9, 3.967467783514431*^9, 3.96746897581907*^9, 
   3.967469400626563*^9, 3.967470694967102*^9, 3.967517637370652*^9, 
   3.967517764554838*^9, {3.9675178033803315`*^9, 3.9675178845104485`*^9}, {
   3.9675180280870113`*^9, 3.9675180769317136`*^9}, 3.967518130032961*^9, {
   3.9675181702444344`*^9, 3.9675182028175516`*^9}, 3.967518237754942*^9, {
   3.967518336861189*^9, 3.9675183420754414`*^9}, 3.9675233329751835`*^9, 
   3.9675234375221167`*^9, 3.9675234710366216`*^9, {3.967525188580804*^9, 
   3.9675252135981183`*^9}, 3.967525251941185*^9, 3.967525333340839*^9, {
   3.9675254558527603`*^9, 3.967525483978463*^9}, {3.96752559842379*^9, 
   3.9675256138634295`*^9}, 3.9675256657015915`*^9, {3.9675271522699733`*^9, 
   3.9675271753826942`*^9}, 3.967527370901222*^9, 3.9675281043094473`*^9, 
   3.9675460743663673`*^9, 3.96754641726552*^9, 3.9675538897038546`*^9, 
   3.967555546200279*^9, 3.967639624660544*^9, 3.96764175270945*^9, 
   3.9676428445825405`*^9, 3.967730087183671*^9, 3.9677307810218425`*^9, 
   3.9677312732897034`*^9, 3.9677329702253103`*^9, 3.9677331949843435`*^9, 
   3.967733287432781*^9, 3.9677338166973677`*^9, 3.967733849962475*^9, 
   3.9677351309606485`*^9, 3.967735616362421*^9, 3.9677359487516317`*^9, 
   3.9677768438034353`*^9, 3.967777210677174*^9, 3.967777286100042*^9, 
   3.9677835203575644`*^9, 3.967792306558139*^9, 3.967792345564622*^9, 
   3.9677925663692703`*^9, 3.9677926041744766`*^9, 3.9677927230543222`*^9, 
   3.9677930316754208`*^9, 3.967803079664093*^9, 3.9679017958419847`*^9, 
   3.9679019023764453`*^9, 3.9679019826624904`*^9, 3.967949402435159*^9, 
   3.967949780993804*^9, 3.967951715795251*^9, 3.9679525668114147`*^9, 
   3.9679531504424562`*^9, 3.96796374331211*^9, 3.9679639611820793`*^9, 
   3.9679643059516897`*^9, 3.9679876836632566`*^9, 3.96798946216033*^9, 
   3.967989897715819*^9, 3.9680445314923778`*^9, 3.9680448478985558`*^9, 
   3.968045135756052*^9, 3.9680451779864597`*^9, 3.968062206809786*^9, 
   3.96897938732752*^9, {3.96909801049905*^9, 3.969098020559698*^9}, {
   3.969099522007777*^9, 3.9690995259232483`*^9}, 3.969105746483815*^9, {
   3.9691060943127794`*^9, 3.9691061238346233`*^9}, 3.9691089270626316`*^9, 
   3.9691143259747453`*^9, 3.9691942888411474`*^9, 3.969194337357281*^9, 
   3.9691946863585052`*^9, 3.9691957042878237`*^9, 3.969683079435731*^9, 
   3.9850815782893963`*^9},
 CellLabel->"Out[64]=",ExpressionUUID->"533da89b-9d79-5149-b4c4-01ddc1f7fda7"],

Cell[BoxData["1.5`"], "Output",
 CellChangeTimes->{
  3.964620892812242*^9, {3.964620922925089*^9, 3.964620947047481*^9}, 
   3.964621031102266*^9, {3.9646210762420797`*^9, 3.964621091964234*^9}, 
   3.96462116517264*^9, 3.9646212031412063`*^9, {3.9646213738788257`*^9, 
   3.96462141916009*^9}, {3.9646215136029186`*^9, 3.9646215365343266`*^9}, 
   3.964621607520475*^9, {3.9646216576738777`*^9, 3.9646216964824495`*^9}, 
   3.964621735759432*^9, {3.9646217697178354`*^9, 3.9646218021242433`*^9}, 
   3.9646218428157015`*^9, 3.964622122797763*^9, {3.9666959855810843`*^9, 
   3.9666960154572268`*^9}, {3.966696145710386*^9, 3.966696192284793*^9}, {
   3.9666962565843983`*^9, 3.9666962776983542`*^9}, 3.966696333451641*^9, 
   3.9666963699444857`*^9, {3.966696413429511*^9, 3.966696507515218*^9}, 
   3.966696544293298*^9, {3.9666966550701294`*^9, 3.9666966706712856`*^9}, 
   3.966696707539549*^9, 3.9666967434767027`*^9, 3.9666972694101157`*^9, 
   3.9667001258559628`*^9, 3.9667526631534157`*^9, 3.9667543504551067`*^9, 
   3.9667563453926487`*^9, 3.9667564627169905`*^9, 3.966775891009818*^9, 
   3.9667763108876905`*^9, 3.9667769657403555`*^9, 3.966778593905943*^9, 
   3.9667787595618324`*^9, {3.9667787976792126`*^9, 3.966778814405148*^9}, 
   3.966778846628049*^9, 3.9667812145891743`*^9, 3.9668411837091627`*^9, 
   3.966841781789687*^9, 3.966844067753111*^9, 3.9668442863820257`*^9, 
   3.96684446116013*^9, 3.9668515015826445`*^9, 3.9668540901320825`*^9, 
   3.966938537167283*^9, 3.9669388538282895`*^9, 3.9669394334041457`*^9, 
   3.9669398083249245`*^9, 3.966939897398261*^9, 3.9669406044767656`*^9, 
   3.967003600527966*^9, 3.967003967985244*^9, 3.9670121123192053`*^9, 
   3.9670177828572483`*^9, 3.9670215325361247`*^9, 3.9670855454647207`*^9, 
   3.9670884734031563`*^9, 3.967088745246601*^9, 3.9670919969757133`*^9, 
   3.967093095805026*^9, 3.96709734106507*^9, 3.9670985761342516`*^9, 
   3.9670989227179575`*^9, 3.967114485438139*^9, {3.967114518346851*^9, 
   3.9671145269144974`*^9}, 3.9671166662770114`*^9, 3.967121186281757*^9, 
   3.9671243235748463`*^9, 3.96717231235962*^9, 3.9671758549631495`*^9, 
   3.967176282940199*^9, 3.9671802629562063`*^9, 3.9671882721858377`*^9, 
   3.9671891491630087`*^9, 3.9671955543606243`*^9, 3.96720745906584*^9, 
   3.9672077791084013`*^9, 3.967208328683005*^9, 3.967210272954345*^9, 
   3.9672572848709145`*^9, 3.9672583177556953`*^9, 3.9672588978384595`*^9, 
   3.967258938538607*^9, 3.9672592389946136`*^9, 3.967262707358362*^9, 
   3.967277531494608*^9, 3.967277814620228*^9, {3.9672852982641068`*^9, 
   3.967285326563895*^9}, 3.9672952485975266`*^9, 3.9672956063543024`*^9, 
   3.9672966283313866`*^9, 3.967344716458066*^9, 3.9673465067862167`*^9, 
   3.967347395996933*^9, {3.9673479393091307`*^9, 3.967347941405754*^9}, 
   3.967354915681909*^9, 3.9673563888013844`*^9, 3.967357939829116*^9, {
   3.9673591384867067`*^9, 3.9673591563722086`*^9}, {3.9673592187073765`*^9, 
   3.9673592329130177`*^9}, 3.9673674989872017`*^9, 3.9673682511615257`*^9, {
   3.9673683337151775`*^9, 3.967368356044509*^9}, 3.967368561289381*^9, 
   3.9673686054270115`*^9, 3.967368637899889*^9, 3.967368800347825*^9, 
   3.96736899381741*^9, 3.9673690672756257`*^9, 3.9673694480981293`*^9, 
   3.9673728240033703`*^9, 3.967372863884308*^9, 3.967372910042131*^9, 
   3.967373077440447*^9, 3.967373737153578*^9, 3.9673737725563736`*^9, 
   3.9673739058433228`*^9, 3.9673786857576294`*^9, 3.9673801138189077`*^9, 
   3.967380648081169*^9, 3.9673814955170794`*^9, 3.9673831535849557`*^9, 
   3.967432269548424*^9, 3.967433382660488*^9, 3.967433512052167*^9, {
   3.967433544365456*^9, 3.967433567937315*^9}, 3.9674348930156293`*^9, 
   3.9674385744257593`*^9, 3.967439085091178*^9, 3.9674396782338457`*^9, 
   3.967440711501031*^9, 3.967467783514431*^9, 3.96746897581907*^9, 
   3.967469400626563*^9, 3.967470694967102*^9, 3.967517637370652*^9, 
   3.967517764554838*^9, {3.9675178033803315`*^9, 3.9675178845104485`*^9}, {
   3.9675180280870113`*^9, 3.9675180769317136`*^9}, 3.967518130032961*^9, {
   3.9675181702444344`*^9, 3.9675182028175516`*^9}, 3.967518237754942*^9, {
   3.967518336861189*^9, 3.9675183420754414`*^9}, 3.9675233329751835`*^9, 
   3.9675234375221167`*^9, 3.9675234710366216`*^9, {3.967525188580804*^9, 
   3.9675252135981183`*^9}, 3.967525251941185*^9, 3.967525333340839*^9, {
   3.9675254558527603`*^9, 3.967525483978463*^9}, {3.96752559842379*^9, 
   3.9675256138634295`*^9}, 3.9675256657015915`*^9, {3.9675271522699733`*^9, 
   3.9675271753826942`*^9}, 3.967527370901222*^9, 3.9675281043094473`*^9, 
   3.9675460743663673`*^9, 3.96754641726552*^9, 3.9675538897038546`*^9, 
   3.967555546200279*^9, 3.967639624660544*^9, 3.96764175270945*^9, 
   3.9676428445825405`*^9, 3.967730087183671*^9, 3.9677307810218425`*^9, 
   3.9677312732897034`*^9, 3.9677329702253103`*^9, 3.9677331949843435`*^9, 
   3.967733287432781*^9, 3.9677338166973677`*^9, 3.967733849962475*^9, 
   3.9677351309606485`*^9, 3.967735616362421*^9, 3.9677359487516317`*^9, 
   3.9677768438034353`*^9, 3.967777210677174*^9, 3.967777286100042*^9, 
   3.9677835203575644`*^9, 3.967792306558139*^9, 3.967792345564622*^9, 
   3.9677925663692703`*^9, 3.9677926041744766`*^9, 3.9677927230543222`*^9, 
   3.9677930316754208`*^9, 3.967803079664093*^9, 3.9679017958419847`*^9, 
   3.9679019023764453`*^9, 3.9679019826624904`*^9, 3.967949402435159*^9, 
   3.967949780993804*^9, 3.967951715795251*^9, 3.9679525668114147`*^9, 
   3.9679531504424562`*^9, 3.96796374331211*^9, 3.9679639611820793`*^9, 
   3.9679643059516897`*^9, 3.9679876836632566`*^9, 3.96798946216033*^9, 
   3.967989897715819*^9, 3.9680445314923778`*^9, 3.9680448478985558`*^9, 
   3.968045135756052*^9, 3.9680451779864597`*^9, 3.968062206809786*^9, 
   3.96897938732752*^9, {3.96909801049905*^9, 3.969098020559698*^9}, {
   3.969099522007777*^9, 3.9690995259232483`*^9}, 3.969105746483815*^9, {
   3.9691060943127794`*^9, 3.9691061238346233`*^9}, 3.9691089270626316`*^9, 
   3.9691143259747453`*^9, 3.9691942888411474`*^9, 3.969194337357281*^9, 
   3.9691946863585052`*^9, 3.9691957042878237`*^9, 3.969683079435731*^9, 
   3.9850815782893963`*^9},
 CellLabel->"Out[65]=",ExpressionUUID->"4bf14ae5-728d-2447-b22a-c62bf46c7041"],

Cell[BoxData[
 RowBox[{"{", 
  RowBox[{
   RowBox[{"{", 
    RowBox[{"0.4853148744001661`", ",", 
     RowBox[{"-", "0.18017929093165674`"}], ",", "1.2727460818627607`", ",", 
     "0.6072519165309378`", ",", 
     RowBox[{"-", "0.5160949688549685`"}], ",", 
     RowBox[{"-", "1.1815891341867915`"}], ",", "0.08902234325568742`", ",", 
     RowBox[{"-", "0.5764718220761353`"}]}], "}"}], ",", 
   RowBox[{"{", 
    RowBox[{
    "0.0750523520036556`", ",", "0.17494764799634438`", ",", 
     "0.2304693486693415`", ",", "0.019530651330658566`", ",", 
     "0.036758212990564545`", ",", "0.21324178700943547`", ",", 
     "0.15772008633643844`", ",", "0.09227991366356159`"}], "}"}]}], 
  "}"}]], "Output",
 CellChangeTimes->{
  3.964620892812242*^9, {3.964620922925089*^9, 3.964620947047481*^9}, 
   3.964621031102266*^9, {3.9646210762420797`*^9, 3.964621091964234*^9}, 
   3.96462116517264*^9, 3.9646212031412063`*^9, {3.9646213738788257`*^9, 
   3.96462141916009*^9}, {3.9646215136029186`*^9, 3.9646215365343266`*^9}, 
   3.964621607520475*^9, {3.9646216576738777`*^9, 3.9646216964824495`*^9}, 
   3.964621735759432*^9, {3.9646217697178354`*^9, 3.9646218021242433`*^9}, 
   3.9646218428157015`*^9, 3.964622122797763*^9, {3.9666959855810843`*^9, 
   3.9666960154572268`*^9}, {3.966696145710386*^9, 3.966696192284793*^9}, {
   3.9666962565843983`*^9, 3.9666962776983542`*^9}, 3.966696333451641*^9, 
   3.9666963699444857`*^9, {3.966696413429511*^9, 3.966696507515218*^9}, 
   3.966696544293298*^9, {3.9666966550701294`*^9, 3.9666966706712856`*^9}, 
   3.966696707539549*^9, 3.9666967434767027`*^9, 3.9666972694101157`*^9, 
   3.9667001258559628`*^9, 3.9667526631534157`*^9, 3.9667543504551067`*^9, 
   3.9667563453926487`*^9, 3.9667564627169905`*^9, 3.966775891009818*^9, 
   3.9667763108876905`*^9, 3.9667769657403555`*^9, 3.966778593905943*^9, 
   3.9667787595618324`*^9, {3.9667787976792126`*^9, 3.966778814405148*^9}, 
   3.966778846628049*^9, 3.9667812145891743`*^9, 3.9668411837091627`*^9, 
   3.966841781789687*^9, 3.966844067753111*^9, 3.9668442863820257`*^9, 
   3.96684446116013*^9, 3.9668515015826445`*^9, 3.9668540901320825`*^9, 
   3.966938537167283*^9, 3.9669388538282895`*^9, 3.9669394334041457`*^9, 
   3.9669398083249245`*^9, 3.966939897398261*^9, 3.9669406044767656`*^9, 
   3.967003600527966*^9, 3.967003967985244*^9, 3.9670121123192053`*^9, 
   3.9670177828572483`*^9, 3.9670215325361247`*^9, 3.9670855454647207`*^9, 
   3.9670884734031563`*^9, 3.967088745246601*^9, 3.9670919969757133`*^9, 
   3.967093095805026*^9, 3.96709734106507*^9, 3.9670985761342516`*^9, 
   3.9670989227179575`*^9, 3.967114485438139*^9, {3.967114518346851*^9, 
   3.9671145269144974`*^9}, 3.9671166662770114`*^9, 3.967121186281757*^9, 
   3.9671243235748463`*^9, 3.96717231235962*^9, 3.9671758549631495`*^9, 
   3.967176282940199*^9, 3.9671802629562063`*^9, 3.9671882721858377`*^9, 
   3.9671891491630087`*^9, 3.9671955543606243`*^9, 3.96720745906584*^9, 
   3.9672077791084013`*^9, 3.967208328683005*^9, 3.967210272954345*^9, 
   3.9672572848709145`*^9, 3.9672583177556953`*^9, 3.9672588978384595`*^9, 
   3.967258938538607*^9, 3.9672592389946136`*^9, 3.967262707358362*^9, 
   3.967277531494608*^9, 3.967277814620228*^9, {3.9672852982641068`*^9, 
   3.967285326563895*^9}, 3.9672952485975266`*^9, 3.9672956063543024`*^9, 
   3.9672966283313866`*^9, 3.967344716458066*^9, 3.9673465067862167`*^9, 
   3.967347395996933*^9, {3.9673479393091307`*^9, 3.967347941405754*^9}, 
   3.967354915681909*^9, 3.9673563888013844`*^9, 3.967357939829116*^9, {
   3.9673591384867067`*^9, 3.9673591563722086`*^9}, {3.9673592187073765`*^9, 
   3.9673592329130177`*^9}, 3.9673674989872017`*^9, 3.9673682511615257`*^9, {
   3.9673683337151775`*^9, 3.967368356044509*^9}, 3.967368561289381*^9, 
   3.9673686054270115`*^9, 3.967368637899889*^9, 3.967368800347825*^9, 
   3.96736899381741*^9, 3.9673690672756257`*^9, 3.9673694480981293`*^9, 
   3.9673728240033703`*^9, 3.967372863884308*^9, 3.967372910042131*^9, 
   3.967373077440447*^9, 3.967373737153578*^9, 3.9673737725563736`*^9, 
   3.9673739058433228`*^9, 3.9673786857576294`*^9, 3.9673801138189077`*^9, 
   3.967380648081169*^9, 3.9673814955170794`*^9, 3.9673831535849557`*^9, 
   3.967432269548424*^9, 3.967433382660488*^9, 3.967433512052167*^9, {
   3.967433544365456*^9, 3.967433567937315*^9}, 3.9674348930156293`*^9, 
   3.9674385744257593`*^9, 3.967439085091178*^9, 3.9674396782338457`*^9, 
   3.967440711501031*^9, 3.967467783514431*^9, 3.96746897581907*^9, 
   3.967469400626563*^9, 3.967470694967102*^9, 3.967517637370652*^9, 
   3.967517764554838*^9, {3.9675178033803315`*^9, 3.9675178845104485`*^9}, {
   3.9675180280870113`*^9, 3.9675180769317136`*^9}, 3.967518130032961*^9, {
   3.9675181702444344`*^9, 3.9675182028175516`*^9}, 3.967518237754942*^9, {
   3.967518336861189*^9, 3.9675183420754414`*^9}, 3.9675233329751835`*^9, 
   3.9675234375221167`*^9, 3.9675234710366216`*^9, {3.967525188580804*^9, 
   3.9675252135981183`*^9}, 3.967525251941185*^9, 3.967525333340839*^9, {
   3.9675254558527603`*^9, 3.967525483978463*^9}, {3.96752559842379*^9, 
   3.9675256138634295`*^9}, 3.9675256657015915`*^9, {3.9675271522699733`*^9, 
   3.9675271753826942`*^9}, 3.967527370901222*^9, 3.9675281043094473`*^9, 
   3.9675460743663673`*^9, 3.96754641726552*^9, 3.9675538897038546`*^9, 
   3.967555546200279*^9, 3.967639624660544*^9, 3.96764175270945*^9, 
   3.9676428445825405`*^9, 3.967730087183671*^9, 3.9677307810218425`*^9, 
   3.9677312732897034`*^9, 3.9677329702253103`*^9, 3.9677331949843435`*^9, 
   3.967733287432781*^9, 3.9677338166973677`*^9, 3.967733849962475*^9, 
   3.9677351309606485`*^9, 3.967735616362421*^9, 3.9677359487516317`*^9, 
   3.9677768438034353`*^9, 3.967777210677174*^9, 3.967777286100042*^9, 
   3.9677835203575644`*^9, 3.967792306558139*^9, 3.967792345564622*^9, 
   3.9677925663692703`*^9, 3.9677926041744766`*^9, 3.9677927230543222`*^9, 
   3.9677930316754208`*^9, 3.967803079664093*^9, 3.9679017958419847`*^9, 
   3.9679019023764453`*^9, 3.9679019826624904`*^9, 3.967949402435159*^9, 
   3.967949780993804*^9, 3.967951715795251*^9, 3.9679525668114147`*^9, 
   3.9679531504424562`*^9, 3.96796374331211*^9, 3.9679639611820793`*^9, 
   3.9679643059516897`*^9, 3.9679876836632566`*^9, 3.96798946216033*^9, 
   3.967989897715819*^9, 3.9680445314923778`*^9, 3.9680448478985558`*^9, 
   3.968045135756052*^9, 3.9680451779864597`*^9, 3.968062206809786*^9, 
   3.96897938732752*^9, {3.96909801049905*^9, 3.969098020559698*^9}, {
   3.969099522007777*^9, 3.9690995259232483`*^9}, 3.969105746483815*^9, {
   3.9691060943127794`*^9, 3.9691061238346233`*^9}, 3.9691089270626316`*^9, 
   3.9691143259747453`*^9, 3.9691942888411474`*^9, 3.969194337357281*^9, 
   3.9691946863585052`*^9, 3.9691957042878237`*^9, 3.969683079435731*^9, 
   3.985081578305155*^9},
 CellLabel->"Out[66]=",ExpressionUUID->"5517fc3a-893c-564d-8435-604d3d7866dd"],

Cell[BoxData["1.`"], "Output",
 CellChangeTimes->{
  3.964620892812242*^9, {3.964620922925089*^9, 3.964620947047481*^9}, 
   3.964621031102266*^9, {3.9646210762420797`*^9, 3.964621091964234*^9}, 
   3.96462116517264*^9, 3.9646212031412063`*^9, {3.9646213738788257`*^9, 
   3.96462141916009*^9}, {3.9646215136029186`*^9, 3.9646215365343266`*^9}, 
   3.964621607520475*^9, {3.9646216576738777`*^9, 3.9646216964824495`*^9}, 
   3.964621735759432*^9, {3.9646217697178354`*^9, 3.9646218021242433`*^9}, 
   3.9646218428157015`*^9, 3.964622122797763*^9, {3.9666959855810843`*^9, 
   3.9666960154572268`*^9}, {3.966696145710386*^9, 3.966696192284793*^9}, {
   3.9666962565843983`*^9, 3.9666962776983542`*^9}, 3.966696333451641*^9, 
   3.9666963699444857`*^9, {3.966696413429511*^9, 3.966696507515218*^9}, 
   3.966696544293298*^9, {3.9666966550701294`*^9, 3.9666966706712856`*^9}, 
   3.966696707539549*^9, 3.9666967434767027`*^9, 3.9666972694101157`*^9, 
   3.9667001258559628`*^9, 3.9667526631534157`*^9, 3.9667543504551067`*^9, 
   3.9667563453926487`*^9, 3.9667564627169905`*^9, 3.966775891009818*^9, 
   3.9667763108876905`*^9, 3.9667769657403555`*^9, 3.966778593905943*^9, 
   3.9667787595618324`*^9, {3.9667787976792126`*^9, 3.966778814405148*^9}, 
   3.966778846628049*^9, 3.9667812145891743`*^9, 3.9668411837091627`*^9, 
   3.966841781789687*^9, 3.966844067753111*^9, 3.9668442863820257`*^9, 
   3.96684446116013*^9, 3.9668515015826445`*^9, 3.9668540901320825`*^9, 
   3.966938537167283*^9, 3.9669388538282895`*^9, 3.9669394334041457`*^9, 
   3.9669398083249245`*^9, 3.966939897398261*^9, 3.9669406044767656`*^9, 
   3.967003600527966*^9, 3.967003967985244*^9, 3.9670121123192053`*^9, 
   3.9670177828572483`*^9, 3.9670215325361247`*^9, 3.9670855454647207`*^9, 
   3.9670884734031563`*^9, 3.967088745246601*^9, 3.9670919969757133`*^9, 
   3.967093095805026*^9, 3.96709734106507*^9, 3.9670985761342516`*^9, 
   3.9670989227179575`*^9, 3.967114485438139*^9, {3.967114518346851*^9, 
   3.9671145269144974`*^9}, 3.9671166662770114`*^9, 3.967121186281757*^9, 
   3.9671243235748463`*^9, 3.96717231235962*^9, 3.9671758549631495`*^9, 
   3.967176282940199*^9, 3.9671802629562063`*^9, 3.9671882721858377`*^9, 
   3.9671891491630087`*^9, 3.9671955543606243`*^9, 3.96720745906584*^9, 
   3.9672077791084013`*^9, 3.967208328683005*^9, 3.967210272954345*^9, 
   3.9672572848709145`*^9, 3.9672583177556953`*^9, 3.9672588978384595`*^9, 
   3.967258938538607*^9, 3.9672592389946136`*^9, 3.967262707358362*^9, 
   3.967277531494608*^9, 3.967277814620228*^9, {3.9672852982641068`*^9, 
   3.967285326563895*^9}, 3.9672952485975266`*^9, 3.9672956063543024`*^9, 
   3.9672966283313866`*^9, 3.967344716458066*^9, 3.9673465067862167`*^9, 
   3.967347395996933*^9, {3.9673479393091307`*^9, 3.967347941405754*^9}, 
   3.967354915681909*^9, 3.9673563888013844`*^9, 3.967357939829116*^9, {
   3.9673591384867067`*^9, 3.9673591563722086`*^9}, {3.9673592187073765`*^9, 
   3.9673592329130177`*^9}, 3.9673674989872017`*^9, 3.9673682511615257`*^9, {
   3.9673683337151775`*^9, 3.967368356044509*^9}, 3.967368561289381*^9, 
   3.9673686054270115`*^9, 3.967368637899889*^9, 3.967368800347825*^9, 
   3.96736899381741*^9, 3.9673690672756257`*^9, 3.9673694480981293`*^9, 
   3.9673728240033703`*^9, 3.967372863884308*^9, 3.967372910042131*^9, 
   3.967373077440447*^9, 3.967373737153578*^9, 3.9673737725563736`*^9, 
   3.9673739058433228`*^9, 3.9673786857576294`*^9, 3.9673801138189077`*^9, 
   3.967380648081169*^9, 3.9673814955170794`*^9, 3.9673831535849557`*^9, 
   3.967432269548424*^9, 3.967433382660488*^9, 3.967433512052167*^9, {
   3.967433544365456*^9, 3.967433567937315*^9}, 3.9674348930156293`*^9, 
   3.9674385744257593`*^9, 3.967439085091178*^9, 3.9674396782338457`*^9, 
   3.967440711501031*^9, 3.967467783514431*^9, 3.96746897581907*^9, 
   3.967469400626563*^9, 3.967470694967102*^9, 3.967517637370652*^9, 
   3.967517764554838*^9, {3.9675178033803315`*^9, 3.9675178845104485`*^9}, {
   3.9675180280870113`*^9, 3.9675180769317136`*^9}, 3.967518130032961*^9, {
   3.9675181702444344`*^9, 3.9675182028175516`*^9}, 3.967518237754942*^9, {
   3.967518336861189*^9, 3.9675183420754414`*^9}, 3.9675233329751835`*^9, 
   3.9675234375221167`*^9, 3.9675234710366216`*^9, {3.967525188580804*^9, 
   3.9675252135981183`*^9}, 3.967525251941185*^9, 3.967525333340839*^9, {
   3.9675254558527603`*^9, 3.967525483978463*^9}, {3.96752559842379*^9, 
   3.9675256138634295`*^9}, 3.9675256657015915`*^9, {3.9675271522699733`*^9, 
   3.9675271753826942`*^9}, 3.967527370901222*^9, 3.9675281043094473`*^9, 
   3.9675460743663673`*^9, 3.96754641726552*^9, 3.9675538897038546`*^9, 
   3.967555546200279*^9, 3.967639624660544*^9, 3.96764175270945*^9, 
   3.9676428445825405`*^9, 3.967730087183671*^9, 3.9677307810218425`*^9, 
   3.9677312732897034`*^9, 3.9677329702253103`*^9, 3.9677331949843435`*^9, 
   3.967733287432781*^9, 3.9677338166973677`*^9, 3.967733849962475*^9, 
   3.9677351309606485`*^9, 3.967735616362421*^9, 3.9677359487516317`*^9, 
   3.9677768438034353`*^9, 3.967777210677174*^9, 3.967777286100042*^9, 
   3.9677835203575644`*^9, 3.967792306558139*^9, 3.967792345564622*^9, 
   3.9677925663692703`*^9, 3.9677926041744766`*^9, 3.9677927230543222`*^9, 
   3.9677930316754208`*^9, 3.967803079664093*^9, 3.9679017958419847`*^9, 
   3.9679019023764453`*^9, 3.9679019826624904`*^9, 3.967949402435159*^9, 
   3.967949780993804*^9, 3.967951715795251*^9, 3.9679525668114147`*^9, 
   3.9679531504424562`*^9, 3.96796374331211*^9, 3.9679639611820793`*^9, 
   3.9679643059516897`*^9, 3.9679876836632566`*^9, 3.96798946216033*^9, 
   3.967989897715819*^9, 3.9680445314923778`*^9, 3.9680448478985558`*^9, 
   3.968045135756052*^9, 3.9680451779864597`*^9, 3.968062206809786*^9, 
   3.96897938732752*^9, {3.96909801049905*^9, 3.969098020559698*^9}, {
   3.969099522007777*^9, 3.9690995259232483`*^9}, 3.969105746483815*^9, {
   3.9691060943127794`*^9, 3.9691061238346233`*^9}, 3.9691089270626316`*^9, 
   3.9691143259747453`*^9, 3.9691942888411474`*^9, 3.969194337357281*^9, 
   3.9691946863585052`*^9, 3.9691957042878237`*^9, 3.969683079435731*^9, 
   3.985081578305155*^9},
 CellLabel->"Out[67]=",ExpressionUUID->"d4111cb4-ced2-764e-8baa-3535bd479723"],

Cell[BoxData[
 GraphicsBox[{
   {RGBColor[0, 
     NCache[
      Rational[1, 2], 0.5], 
     NCache[
      Rational[1, 2], 0.5]], Thickness[0.01], 
    LineBox[{{0.4853148744001661, 0}, {
      0.4853148744001661, -0.0750523520036556}}]}, 
   {RGBColor[0, 
     NCache[
      Rational[1, 2], 0.5], 
     NCache[
      Rational[1, 2], 0.5]], Thickness[0.01], 
    LineBox[{{-0.18017929093165674`, 
       0}, {-0.18017929093165674`, -0.17494764799634438`}}]}, 
   {RGBColor[0, 
     NCache[
      Rational[1, 2], 0.5], 
     NCache[
      Rational[1, 2], 0.5]], Thickness[0.01], 
    LineBox[{{1.2727460818627607`, 0}, {
      1.2727460818627607`, -0.2304693486693415}}]}, 
   {RGBColor[0, 
     NCache[
      Rational[1, 2], 0.5], 
     NCache[
      Rational[1, 2], 0.5]], Thickness[0.01], 
    LineBox[{{0.6072519165309378, 0}, {
      0.6072519165309378, -0.019530651330658566`}}]}, 
   {RGBColor[0, 
     NCache[
      Rational[1, 2], 0.5], 
     NCache[
      Rational[1, 2], 0.5]], Thickness[0.01], 
    LineBox[{{-0.5160949688549685, 
       0}, {-0.5160949688549685, -0.036758212990564545`}}]}, 
   {RGBColor[0, 
     NCache[
      Rational[1, 2], 0.5], 
     NCache[
      Rational[1, 2], 0.5]], Thickness[0.01], 
    LineBox[{{-1.1815891341867915`, 
       0}, {-1.1815891341867915`, -0.21324178700943547`}}]}, 
   {RGBColor[0, 
     NCache[
      Rational[1, 2], 0.5], 
     NCache[
      Rational[1, 2], 0.5]], Thickness[0.01], 
    LineBox[{{0.08902234325568742, 0}, {
      0.08902234325568742, -0.15772008633643844`}}]}, 
   {RGBColor[0, 
     NCache[
      Rational[1, 2], 0.5], 
     NCache[
      Rational[1, 2], 0.5]], Thickness[0.01], 
    LineBox[{{-0.5764718220761353, 
       0}, {-0.5764718220761353, -0.09227991366356159}}]}, 
   LineBox[{{1.2727460818627607`, 0}, {-1.1815891341867915`, 0}}]},
  AspectRatio->0.5,
  Axes->{True, False},
  PlotRange->All]], "Output",
 CellChangeTimes->{
  3.964620892812242*^9, {3.964620922925089*^9, 3.964620947047481*^9}, 
   3.964621031102266*^9, {3.9646210762420797`*^9, 3.964621091964234*^9}, 
   3.96462116517264*^9, 3.9646212031412063`*^9, {3.9646213738788257`*^9, 
   3.96462141916009*^9}, {3.9646215136029186`*^9, 3.9646215365343266`*^9}, 
   3.964621607520475*^9, {3.9646216576738777`*^9, 3.9646216964824495`*^9}, 
   3.964621735759432*^9, {3.9646217697178354`*^9, 3.9646218021242433`*^9}, 
   3.9646218428157015`*^9, 3.964622122797763*^9, {3.9666959855810843`*^9, 
   3.9666960154572268`*^9}, {3.966696145710386*^9, 3.966696192284793*^9}, {
   3.9666962565843983`*^9, 3.9666962776983542`*^9}, 3.966696333451641*^9, 
   3.9666963699444857`*^9, {3.966696413429511*^9, 3.966696507515218*^9}, 
   3.966696544293298*^9, {3.9666966550701294`*^9, 3.9666966706712856`*^9}, 
   3.966696707539549*^9, 3.9666967434767027`*^9, 3.9666972694101157`*^9, 
   3.9667001258559628`*^9, 3.9667526631534157`*^9, 3.9667543504551067`*^9, 
   3.9667563453926487`*^9, 3.9667564627169905`*^9, 3.966775891009818*^9, 
   3.9667763108876905`*^9, 3.9667769657403555`*^9, 3.966778593905943*^9, 
   3.9667787595618324`*^9, {3.9667787976792126`*^9, 3.966778814405148*^9}, 
   3.966778846628049*^9, 3.9667812145891743`*^9, 3.9668411837091627`*^9, 
   3.966841781789687*^9, 3.966844067753111*^9, 3.9668442863820257`*^9, 
   3.96684446116013*^9, 3.9668515015826445`*^9, 3.9668540901320825`*^9, 
   3.966938537167283*^9, 3.9669388538282895`*^9, 3.9669394334041457`*^9, 
   3.9669398083249245`*^9, 3.966939897398261*^9, 3.9669406044767656`*^9, 
   3.967003600527966*^9, 3.967003967985244*^9, 3.9670121123192053`*^9, 
   3.9670177828572483`*^9, 3.9670215325361247`*^9, 3.9670855454647207`*^9, 
   3.9670884734031563`*^9, 3.967088745246601*^9, 3.9670919969757133`*^9, 
   3.967093095805026*^9, 3.96709734106507*^9, 3.9670985761342516`*^9, 
   3.9670989227179575`*^9, 3.967114485438139*^9, {3.967114518346851*^9, 
   3.9671145269144974`*^9}, 3.9671166662770114`*^9, 3.967121186281757*^9, 
   3.9671243235748463`*^9, 3.96717231235962*^9, 3.9671758549631495`*^9, 
   3.967176282940199*^9, 3.9671802629562063`*^9, 3.9671882721858377`*^9, 
   3.9671891491630087`*^9, 3.9671955543606243`*^9, 3.96720745906584*^9, 
   3.9672077791084013`*^9, 3.967208328683005*^9, 3.967210272954345*^9, 
   3.9672572848709145`*^9, 3.9672583177556953`*^9, 3.9672588978384595`*^9, 
   3.967258938538607*^9, 3.9672592389946136`*^9, 3.967262707358362*^9, 
   3.967277531494608*^9, 3.967277814620228*^9, {3.9672852982641068`*^9, 
   3.967285326563895*^9}, 3.9672952485975266`*^9, 3.9672956063543024`*^9, 
   3.9672966283313866`*^9, 3.967344716458066*^9, 3.9673465067862167`*^9, 
   3.967347395996933*^9, {3.9673479393091307`*^9, 3.967347941405754*^9}, 
   3.967354915681909*^9, 3.9673563888013844`*^9, 3.967357939829116*^9, {
   3.9673591384867067`*^9, 3.9673591563722086`*^9}, {3.9673592187073765`*^9, 
   3.9673592329130177`*^9}, 3.9673674989872017`*^9, 3.9673682511615257`*^9, {
   3.9673683337151775`*^9, 3.967368356044509*^9}, 3.967368561289381*^9, 
   3.9673686054270115`*^9, 3.967368637899889*^9, 3.967368800347825*^9, 
   3.96736899381741*^9, 3.9673690672756257`*^9, 3.9673694480981293`*^9, 
   3.9673728240033703`*^9, 3.967372863884308*^9, 3.967372910042131*^9, 
   3.967373077440447*^9, 3.967373737153578*^9, 3.9673737725563736`*^9, 
   3.9673739058433228`*^9, 3.9673786857576294`*^9, 3.9673801138189077`*^9, 
   3.967380648081169*^9, 3.9673814955170794`*^9, 3.9673831535849557`*^9, 
   3.967432269548424*^9, 3.967433382660488*^9, 3.967433512052167*^9, {
   3.967433544365456*^9, 3.967433567937315*^9}, 3.9674348930156293`*^9, 
   3.9674385744257593`*^9, 3.967439085091178*^9, 3.9674396782338457`*^9, 
   3.967440711501031*^9, 3.967467783514431*^9, 3.96746897581907*^9, 
   3.967469400626563*^9, 3.967470694967102*^9, 3.967517637370652*^9, 
   3.967517764554838*^9, {3.9675178033803315`*^9, 3.9675178845104485`*^9}, {
   3.9675180280870113`*^9, 3.9675180769317136`*^9}, 3.967518130032961*^9, {
   3.9675181702444344`*^9, 3.9675182028175516`*^9}, 3.967518237754942*^9, {
   3.967518336861189*^9, 3.9675183420754414`*^9}, 3.9675233329751835`*^9, 
   3.9675234375221167`*^9, 3.9675234710366216`*^9, {3.967525188580804*^9, 
   3.9675252135981183`*^9}, 3.967525251941185*^9, 3.967525333340839*^9, {
   3.9675254558527603`*^9, 3.967525483978463*^9}, {3.96752559842379*^9, 
   3.9675256138634295`*^9}, 3.9675256657015915`*^9, {3.9675271522699733`*^9, 
   3.9675271753826942`*^9}, 3.967527370901222*^9, 3.9675281043094473`*^9, 
   3.9675460743663673`*^9, 3.96754641726552*^9, 3.9675538897038546`*^9, 
   3.967555546200279*^9, 3.967639624660544*^9, 3.96764175270945*^9, 
   3.9676428445825405`*^9, 3.967730087183671*^9, 3.9677307810218425`*^9, 
   3.9677312732897034`*^9, 3.9677329702253103`*^9, 3.9677331949843435`*^9, 
   3.967733287432781*^9, 3.9677338166973677`*^9, 3.967733849962475*^9, 
   3.9677351309606485`*^9, 3.967735616362421*^9, 3.9677359487516317`*^9, 
   3.9677768438034353`*^9, 3.967777210677174*^9, 3.967777286100042*^9, 
   3.9677835203575644`*^9, 3.967792306558139*^9, 3.967792345564622*^9, 
   3.9677925663692703`*^9, 3.9677926041744766`*^9, 3.9677927230543222`*^9, 
   3.9677930316754208`*^9, 3.967803079664093*^9, 3.9679017958419847`*^9, 
   3.9679019023764453`*^9, 3.9679019826624904`*^9, 3.967949402435159*^9, 
   3.967949780993804*^9, 3.967951715795251*^9, 3.9679525668114147`*^9, 
   3.9679531504424562`*^9, 3.96796374331211*^9, 3.9679639611820793`*^9, 
   3.9679643059516897`*^9, 3.9679876836632566`*^9, 3.96798946216033*^9, 
   3.967989897715819*^9, 3.9680445314923778`*^9, 3.9680448478985558`*^9, 
   3.968045135756052*^9, 3.9680451779864597`*^9, 3.968062206809786*^9, 
   3.96897938732752*^9, {3.96909801049905*^9, 3.969098020559698*^9}, {
   3.969099522007777*^9, 3.9690995259232483`*^9}, 3.969105746483815*^9, {
   3.9691060943127794`*^9, 3.9691061238346233`*^9}, 3.9691089270626316`*^9, 
   3.9691143259747453`*^9, 3.9691942888411474`*^9, 3.969194337357281*^9, 
   3.9691946863585052`*^9, 3.9691957042878237`*^9, 3.969683079435731*^9, 
   3.985081578305155*^9},
 CellLabel->"Out[68]=",ExpressionUUID->"9fc5c482-d470-2042-a31c-83c23cd7e6f1"],

Cell[BoxData[
 RowBox[{"{", 
  RowBox[{
   RowBox[{"{", 
    RowBox[{"0.4853148744001661`", ",", 
     RowBox[{"-", "0.18017929093165674`"}], ",", "1.2727460818627607`", ",", 
     "0.6072519165309378`", ",", 
     RowBox[{"-", "0.5160949688549685`"}], ",", 
     RowBox[{"-", "1.1815891341867915`"}], ",", "0.08902234325568742`", ",", 
     RowBox[{"-", "0.5764718220761353`"}]}], "}"}], ",", 
   RowBox[{"{", 
    RowBox[{
    "0.07505235200365559`", ",", "0.17494764799634438`", ",", 
     "0.2304693486693415`", ",", "0.019530651330658566`", ",", 
     "0.036758212990564545`", ",", "0.21324178700943552`", ",", 
     "0.15772008633643844`", ",", "0.09227991366356159`"}], "}"}]}], 
  "}"}]], "Output",
 CellChangeTimes->{
  3.964620892812242*^9, {3.964620922925089*^9, 3.964620947047481*^9}, 
   3.964621031102266*^9, {3.9646210762420797`*^9, 3.964621091964234*^9}, 
   3.96462116517264*^9, 3.9646212031412063`*^9, {3.9646213738788257`*^9, 
   3.96462141916009*^9}, {3.9646215136029186`*^9, 3.9646215365343266`*^9}, 
   3.964621607520475*^9, {3.9646216576738777`*^9, 3.9646216964824495`*^9}, 
   3.964621735759432*^9, {3.9646217697178354`*^9, 3.9646218021242433`*^9}, 
   3.9646218428157015`*^9, 3.964622122797763*^9, {3.9666959855810843`*^9, 
   3.9666960154572268`*^9}, {3.966696145710386*^9, 3.966696192284793*^9}, {
   3.9666962565843983`*^9, 3.9666962776983542`*^9}, 3.966696333451641*^9, 
   3.9666963699444857`*^9, {3.966696413429511*^9, 3.966696507515218*^9}, 
   3.966696544293298*^9, {3.9666966550701294`*^9, 3.9666966706712856`*^9}, 
   3.966696707539549*^9, 3.9666967434767027`*^9, 3.9666972694101157`*^9, 
   3.9667001258559628`*^9, 3.9667526631534157`*^9, 3.9667543504551067`*^9, 
   3.9667563453926487`*^9, 3.9667564627169905`*^9, 3.966775891009818*^9, 
   3.9667763108876905`*^9, 3.9667769657403555`*^9, 3.966778593905943*^9, 
   3.9667787595618324`*^9, {3.9667787976792126`*^9, 3.966778814405148*^9}, 
   3.966778846628049*^9, 3.9667812145891743`*^9, 3.9668411837091627`*^9, 
   3.966841781789687*^9, 3.966844067753111*^9, 3.9668442863820257`*^9, 
   3.96684446116013*^9, 3.9668515015826445`*^9, 3.9668540901320825`*^9, 
   3.966938537167283*^9, 3.9669388538282895`*^9, 3.9669394334041457`*^9, 
   3.9669398083249245`*^9, 3.966939897398261*^9, 3.9669406044767656`*^9, 
   3.967003600527966*^9, 3.967003967985244*^9, 3.9670121123192053`*^9, 
   3.9670177828572483`*^9, 3.9670215325361247`*^9, 3.9670855454647207`*^9, 
   3.9670884734031563`*^9, 3.967088745246601*^9, 3.9670919969757133`*^9, 
   3.967093095805026*^9, 3.96709734106507*^9, 3.9670985761342516`*^9, 
   3.9670989227179575`*^9, 3.967114485438139*^9, {3.967114518346851*^9, 
   3.9671145269144974`*^9}, 3.9671166662770114`*^9, 3.967121186281757*^9, 
   3.9671243235748463`*^9, 3.96717231235962*^9, 3.9671758549631495`*^9, 
   3.967176282940199*^9, 3.9671802629562063`*^9, 3.9671882721858377`*^9, 
   3.9671891491630087`*^9, 3.9671955543606243`*^9, 3.96720745906584*^9, 
   3.9672077791084013`*^9, 3.967208328683005*^9, 3.967210272954345*^9, 
   3.9672572848709145`*^9, 3.9672583177556953`*^9, 3.9672588978384595`*^9, 
   3.967258938538607*^9, 3.9672592389946136`*^9, 3.967262707358362*^9, 
   3.967277531494608*^9, 3.967277814620228*^9, {3.9672852982641068`*^9, 
   3.967285326563895*^9}, 3.9672952485975266`*^9, 3.9672956063543024`*^9, 
   3.9672966283313866`*^9, 3.967344716458066*^9, 3.9673465067862167`*^9, 
   3.967347395996933*^9, {3.9673479393091307`*^9, 3.967347941405754*^9}, 
   3.967354915681909*^9, 3.9673563888013844`*^9, 3.967357939829116*^9, {
   3.9673591384867067`*^9, 3.9673591563722086`*^9}, {3.9673592187073765`*^9, 
   3.9673592329130177`*^9}, 3.9673674989872017`*^9, 3.9673682511615257`*^9, {
   3.9673683337151775`*^9, 3.967368356044509*^9}, 3.967368561289381*^9, 
   3.9673686054270115`*^9, 3.967368637899889*^9, 3.967368800347825*^9, 
   3.96736899381741*^9, 3.9673690672756257`*^9, 3.9673694480981293`*^9, 
   3.9673728240033703`*^9, 3.967372863884308*^9, 3.967372910042131*^9, 
   3.967373077440447*^9, 3.967373737153578*^9, 3.9673737725563736`*^9, 
   3.9673739058433228`*^9, 3.9673786857576294`*^9, 3.9673801138189077`*^9, 
   3.967380648081169*^9, 3.9673814955170794`*^9, 3.9673831535849557`*^9, 
   3.967432269548424*^9, 3.967433382660488*^9, 3.967433512052167*^9, {
   3.967433544365456*^9, 3.967433567937315*^9}, 3.9674348930156293`*^9, 
   3.9674385744257593`*^9, 3.967439085091178*^9, 3.9674396782338457`*^9, 
   3.967440711501031*^9, 3.967467783514431*^9, 3.96746897581907*^9, 
   3.967469400626563*^9, 3.967470694967102*^9, 3.967517637370652*^9, 
   3.967517764554838*^9, {3.9675178033803315`*^9, 3.9675178845104485`*^9}, {
   3.9675180280870113`*^9, 3.9675180769317136`*^9}, 3.967518130032961*^9, {
   3.9675181702444344`*^9, 3.9675182028175516`*^9}, 3.967518237754942*^9, {
   3.967518336861189*^9, 3.9675183420754414`*^9}, 3.9675233329751835`*^9, 
   3.9675234375221167`*^9, 3.9675234710366216`*^9, {3.967525188580804*^9, 
   3.9675252135981183`*^9}, 3.967525251941185*^9, 3.967525333340839*^9, {
   3.9675254558527603`*^9, 3.967525483978463*^9}, {3.96752559842379*^9, 
   3.9675256138634295`*^9}, 3.9675256657015915`*^9, {3.9675271522699733`*^9, 
   3.9675271753826942`*^9}, 3.967527370901222*^9, 3.9675281043094473`*^9, 
   3.9675460743663673`*^9, 3.96754641726552*^9, 3.9675538897038546`*^9, 
   3.967555546200279*^9, 3.967639624660544*^9, 3.96764175270945*^9, 
   3.9676428445825405`*^9, 3.967730087183671*^9, 3.9677307810218425`*^9, 
   3.9677312732897034`*^9, 3.9677329702253103`*^9, 3.9677331949843435`*^9, 
   3.967733287432781*^9, 3.9677338166973677`*^9, 3.967733849962475*^9, 
   3.9677351309606485`*^9, 3.967735616362421*^9, 3.9677359487516317`*^9, 
   3.9677768438034353`*^9, 3.967777210677174*^9, 3.967777286100042*^9, 
   3.9677835203575644`*^9, 3.967792306558139*^9, 3.967792345564622*^9, 
   3.9677925663692703`*^9, 3.9677926041744766`*^9, 3.9677927230543222`*^9, 
   3.9677930316754208`*^9, 3.967803079664093*^9, 3.9679017958419847`*^9, 
   3.9679019023764453`*^9, 3.9679019826624904`*^9, 3.967949402435159*^9, 
   3.967949780993804*^9, 3.967951715795251*^9, 3.9679525668114147`*^9, 
   3.9679531504424562`*^9, 3.96796374331211*^9, 3.9679639611820793`*^9, 
   3.9679643059516897`*^9, 3.9679876836632566`*^9, 3.96798946216033*^9, 
   3.967989897715819*^9, 3.9680445314923778`*^9, 3.9680448478985558`*^9, 
   3.968045135756052*^9, 3.9680451779864597`*^9, 3.968062206809786*^9, 
   3.96897938732752*^9, {3.96909801049905*^9, 3.969098020559698*^9}, {
   3.969099522007777*^9, 3.9690995259232483`*^9}, 3.969105746483815*^9, {
   3.9691060943127794`*^9, 3.9691061238346233`*^9}, 3.9691089270626316`*^9, 
   3.9691143259747453`*^9, 3.9691942888411474`*^9, 3.969194337357281*^9, 
   3.9691946863585052`*^9, 3.9691957042878237`*^9, 3.969683079435731*^9, 
   3.985081578320965*^9},
 CellLabel->"Out[69]=",ExpressionUUID->"cafc7c4c-f4f3-a648-a235-b74f25674ff0"],

Cell[BoxData["1.`"], "Output",
 CellChangeTimes->{
  3.964620892812242*^9, {3.964620922925089*^9, 3.964620947047481*^9}, 
   3.964621031102266*^9, {3.9646210762420797`*^9, 3.964621091964234*^9}, 
   3.96462116517264*^9, 3.9646212031412063`*^9, {3.9646213738788257`*^9, 
   3.96462141916009*^9}, {3.9646215136029186`*^9, 3.9646215365343266`*^9}, 
   3.964621607520475*^9, {3.9646216576738777`*^9, 3.9646216964824495`*^9}, 
   3.964621735759432*^9, {3.9646217697178354`*^9, 3.9646218021242433`*^9}, 
   3.9646218428157015`*^9, 3.964622122797763*^9, {3.9666959855810843`*^9, 
   3.9666960154572268`*^9}, {3.966696145710386*^9, 3.966696192284793*^9}, {
   3.9666962565843983`*^9, 3.9666962776983542`*^9}, 3.966696333451641*^9, 
   3.9666963699444857`*^9, {3.966696413429511*^9, 3.966696507515218*^9}, 
   3.966696544293298*^9, {3.9666966550701294`*^9, 3.9666966706712856`*^9}, 
   3.966696707539549*^9, 3.9666967434767027`*^9, 3.9666972694101157`*^9, 
   3.9667001258559628`*^9, 3.9667526631534157`*^9, 3.9667543504551067`*^9, 
   3.9667563453926487`*^9, 3.9667564627169905`*^9, 3.966775891009818*^9, 
   3.9667763108876905`*^9, 3.9667769657403555`*^9, 3.966778593905943*^9, 
   3.9667787595618324`*^9, {3.9667787976792126`*^9, 3.966778814405148*^9}, 
   3.966778846628049*^9, 3.9667812145891743`*^9, 3.9668411837091627`*^9, 
   3.966841781789687*^9, 3.966844067753111*^9, 3.9668442863820257`*^9, 
   3.96684446116013*^9, 3.9668515015826445`*^9, 3.9668540901320825`*^9, 
   3.966938537167283*^9, 3.9669388538282895`*^9, 3.9669394334041457`*^9, 
   3.9669398083249245`*^9, 3.966939897398261*^9, 3.9669406044767656`*^9, 
   3.967003600527966*^9, 3.967003967985244*^9, 3.9670121123192053`*^9, 
   3.9670177828572483`*^9, 3.9670215325361247`*^9, 3.9670855454647207`*^9, 
   3.9670884734031563`*^9, 3.967088745246601*^9, 3.9670919969757133`*^9, 
   3.967093095805026*^9, 3.96709734106507*^9, 3.9670985761342516`*^9, 
   3.9670989227179575`*^9, 3.967114485438139*^9, {3.967114518346851*^9, 
   3.9671145269144974`*^9}, 3.9671166662770114`*^9, 3.967121186281757*^9, 
   3.9671243235748463`*^9, 3.96717231235962*^9, 3.9671758549631495`*^9, 
   3.967176282940199*^9, 3.9671802629562063`*^9, 3.9671882721858377`*^9, 
   3.9671891491630087`*^9, 3.9671955543606243`*^9, 3.96720745906584*^9, 
   3.9672077791084013`*^9, 3.967208328683005*^9, 3.967210272954345*^9, 
   3.9672572848709145`*^9, 3.9672583177556953`*^9, 3.9672588978384595`*^9, 
   3.967258938538607*^9, 3.9672592389946136`*^9, 3.967262707358362*^9, 
   3.967277531494608*^9, 3.967277814620228*^9, {3.9672852982641068`*^9, 
   3.967285326563895*^9}, 3.9672952485975266`*^9, 3.9672956063543024`*^9, 
   3.9672966283313866`*^9, 3.967344716458066*^9, 3.9673465067862167`*^9, 
   3.967347395996933*^9, {3.9673479393091307`*^9, 3.967347941405754*^9}, 
   3.967354915681909*^9, 3.9673563888013844`*^9, 3.967357939829116*^9, {
   3.9673591384867067`*^9, 3.9673591563722086`*^9}, {3.9673592187073765`*^9, 
   3.9673592329130177`*^9}, 3.9673674989872017`*^9, 3.9673682511615257`*^9, {
   3.9673683337151775`*^9, 3.967368356044509*^9}, 3.967368561289381*^9, 
   3.9673686054270115`*^9, 3.967368637899889*^9, 3.967368800347825*^9, 
   3.96736899381741*^9, 3.9673690672756257`*^9, 3.9673694480981293`*^9, 
   3.9673728240033703`*^9, 3.967372863884308*^9, 3.967372910042131*^9, 
   3.967373077440447*^9, 3.967373737153578*^9, 3.9673737725563736`*^9, 
   3.9673739058433228`*^9, 3.9673786857576294`*^9, 3.9673801138189077`*^9, 
   3.967380648081169*^9, 3.9673814955170794`*^9, 3.9673831535849557`*^9, 
   3.967432269548424*^9, 3.967433382660488*^9, 3.967433512052167*^9, {
   3.967433544365456*^9, 3.967433567937315*^9}, 3.9674348930156293`*^9, 
   3.9674385744257593`*^9, 3.967439085091178*^9, 3.9674396782338457`*^9, 
   3.967440711501031*^9, 3.967467783514431*^9, 3.96746897581907*^9, 
   3.967469400626563*^9, 3.967470694967102*^9, 3.967517637370652*^9, 
   3.967517764554838*^9, {3.9675178033803315`*^9, 3.9675178845104485`*^9}, {
   3.9675180280870113`*^9, 3.9675180769317136`*^9}, 3.967518130032961*^9, {
   3.9675181702444344`*^9, 3.9675182028175516`*^9}, 3.967518237754942*^9, {
   3.967518336861189*^9, 3.9675183420754414`*^9}, 3.9675233329751835`*^9, 
   3.9675234375221167`*^9, 3.9675234710366216`*^9, {3.967525188580804*^9, 
   3.9675252135981183`*^9}, 3.967525251941185*^9, 3.967525333340839*^9, {
   3.9675254558527603`*^9, 3.967525483978463*^9}, {3.96752559842379*^9, 
   3.9675256138634295`*^9}, 3.9675256657015915`*^9, {3.9675271522699733`*^9, 
   3.9675271753826942`*^9}, 3.967527370901222*^9, 3.9675281043094473`*^9, 
   3.9675460743663673`*^9, 3.96754641726552*^9, 3.9675538897038546`*^9, 
   3.967555546200279*^9, 3.967639624660544*^9, 3.96764175270945*^9, 
   3.9676428445825405`*^9, 3.967730087183671*^9, 3.9677307810218425`*^9, 
   3.9677312732897034`*^9, 3.9677329702253103`*^9, 3.9677331949843435`*^9, 
   3.967733287432781*^9, 3.9677338166973677`*^9, 3.967733849962475*^9, 
   3.9677351309606485`*^9, 3.967735616362421*^9, 3.9677359487516317`*^9, 
   3.9677768438034353`*^9, 3.967777210677174*^9, 3.967777286100042*^9, 
   3.9677835203575644`*^9, 3.967792306558139*^9, 3.967792345564622*^9, 
   3.9677925663692703`*^9, 3.9677926041744766`*^9, 3.9677927230543222`*^9, 
   3.9677930316754208`*^9, 3.967803079664093*^9, 3.9679017958419847`*^9, 
   3.9679019023764453`*^9, 3.9679019826624904`*^9, 3.967949402435159*^9, 
   3.967949780993804*^9, 3.967951715795251*^9, 3.9679525668114147`*^9, 
   3.9679531504424562`*^9, 3.96796374331211*^9, 3.9679639611820793`*^9, 
   3.9679643059516897`*^9, 3.9679876836632566`*^9, 3.96798946216033*^9, 
   3.967989897715819*^9, 3.9680445314923778`*^9, 3.9680448478985558`*^9, 
   3.968045135756052*^9, 3.9680451779864597`*^9, 3.968062206809786*^9, 
   3.96897938732752*^9, {3.96909801049905*^9, 3.969098020559698*^9}, {
   3.969099522007777*^9, 3.9690995259232483`*^9}, 3.969105746483815*^9, {
   3.9691060943127794`*^9, 3.9691061238346233`*^9}, 3.9691089270626316`*^9, 
   3.9691143259747453`*^9, 3.9691942888411474`*^9, 3.969194337357281*^9, 
   3.9691946863585052`*^9, 3.9691957042878237`*^9, 3.969683079435731*^9, 
   3.985081578320965*^9},
 CellLabel->"Out[70]=",ExpressionUUID->"a38f8513-6dae-c041-ab96-847c57d86460"],

Cell[BoxData[
 GraphicsBox[{
   {RGBColor[0, 
     NCache[
      Rational[1, 2], 0.5], 
     NCache[
      Rational[1, 2], 0.5]], Thickness[0.01], 
    LineBox[{{0.4853148744001661, 0}, {
      0.4853148744001661, -0.07505235200365559}}]}, 
   {RGBColor[0, 
     NCache[
      Rational[1, 2], 0.5], 
     NCache[
      Rational[1, 2], 0.5]], Thickness[0.01], 
    LineBox[{{-0.18017929093165674`, 
       0}, {-0.18017929093165674`, -0.17494764799634438`}}]}, 
   {RGBColor[0, 
     NCache[
      Rational[1, 2], 0.5], 
     NCache[
      Rational[1, 2], 0.5]], Thickness[0.01], 
    LineBox[{{1.2727460818627607`, 0}, {
      1.2727460818627607`, -0.2304693486693415}}]}, 
   {RGBColor[0, 
     NCache[
      Rational[1, 2], 0.5], 
     NCache[
      Rational[1, 2], 0.5]], Thickness[0.01], 
    LineBox[{{0.6072519165309378, 0}, {
      0.6072519165309378, -0.019530651330658566`}}]}, 
   {RGBColor[0, 
     NCache[
      Rational[1, 2], 0.5], 
     NCache[
      Rational[1, 2], 0.5]], Thickness[0.01], 
    LineBox[{{-0.5160949688549685, 
       0}, {-0.5160949688549685, -0.036758212990564545`}}]}, 
   {RGBColor[0, 
     NCache[
      Rational[1, 2], 0.5], 
     NCache[
      Rational[1, 2], 0.5]], Thickness[0.01], 
    LineBox[{{-1.1815891341867915`, 
       0}, {-1.1815891341867915`, -0.21324178700943552`}}]}, 
   {RGBColor[0, 
     NCache[
      Rational[1, 2], 0.5], 
     NCache[
      Rational[1, 2], 0.5]], Thickness[0.01], 
    LineBox[{{0.08902234325568742, 0}, {
      0.08902234325568742, -0.15772008633643844`}}]}, 
   {RGBColor[0, 
     NCache[
      Rational[1, 2], 0.5], 
     NCache[
      Rational[1, 2], 0.5]], Thickness[0.01], 
    LineBox[{{-0.5764718220761353, 
       0}, {-0.5764718220761353, -0.09227991366356159}}]}, 
   LineBox[{{1.2727460818627607`, 0}, {-1.1815891341867915`, 0}}]},
  AspectRatio->0.5,
  Axes->{True, False},
  PlotRange->All]], "Output",
 CellChangeTimes->{
  3.964620892812242*^9, {3.964620922925089*^9, 3.964620947047481*^9}, 
   3.964621031102266*^9, {3.9646210762420797`*^9, 3.964621091964234*^9}, 
   3.96462116517264*^9, 3.9646212031412063`*^9, {3.9646213738788257`*^9, 
   3.96462141916009*^9}, {3.9646215136029186`*^9, 3.9646215365343266`*^9}, 
   3.964621607520475*^9, {3.9646216576738777`*^9, 3.9646216964824495`*^9}, 
   3.964621735759432*^9, {3.9646217697178354`*^9, 3.9646218021242433`*^9}, 
   3.9646218428157015`*^9, 3.964622122797763*^9, {3.9666959855810843`*^9, 
   3.9666960154572268`*^9}, {3.966696145710386*^9, 3.966696192284793*^9}, {
   3.9666962565843983`*^9, 3.9666962776983542`*^9}, 3.966696333451641*^9, 
   3.9666963699444857`*^9, {3.966696413429511*^9, 3.966696507515218*^9}, 
   3.966696544293298*^9, {3.9666966550701294`*^9, 3.9666966706712856`*^9}, 
   3.966696707539549*^9, 3.9666967434767027`*^9, 3.9666972694101157`*^9, 
   3.9667001258559628`*^9, 3.9667526631534157`*^9, 3.9667543504551067`*^9, 
   3.9667563453926487`*^9, 3.9667564627169905`*^9, 3.966775891009818*^9, 
   3.9667763108876905`*^9, 3.9667769657403555`*^9, 3.966778593905943*^9, 
   3.9667787595618324`*^9, {3.9667787976792126`*^9, 3.966778814405148*^9}, 
   3.966778846628049*^9, 3.9667812145891743`*^9, 3.9668411837091627`*^9, 
   3.966841781789687*^9, 3.966844067753111*^9, 3.9668442863820257`*^9, 
   3.96684446116013*^9, 3.9668515015826445`*^9, 3.9668540901320825`*^9, 
   3.966938537167283*^9, 3.9669388538282895`*^9, 3.9669394334041457`*^9, 
   3.9669398083249245`*^9, 3.966939897398261*^9, 3.9669406044767656`*^9, 
   3.967003600527966*^9, 3.967003967985244*^9, 3.9670121123192053`*^9, 
   3.9670177828572483`*^9, 3.9670215325361247`*^9, 3.9670855454647207`*^9, 
   3.9670884734031563`*^9, 3.967088745246601*^9, 3.9670919969757133`*^9, 
   3.967093095805026*^9, 3.96709734106507*^9, 3.9670985761342516`*^9, 
   3.9670989227179575`*^9, 3.967114485438139*^9, {3.967114518346851*^9, 
   3.9671145269144974`*^9}, 3.9671166662770114`*^9, 3.967121186281757*^9, 
   3.9671243235748463`*^9, 3.96717231235962*^9, 3.9671758549631495`*^9, 
   3.967176282940199*^9, 3.9671802629562063`*^9, 3.9671882721858377`*^9, 
   3.9671891491630087`*^9, 3.9671955543606243`*^9, 3.96720745906584*^9, 
   3.9672077791084013`*^9, 3.967208328683005*^9, 3.967210272954345*^9, 
   3.9672572848709145`*^9, 3.9672583177556953`*^9, 3.9672588978384595`*^9, 
   3.967258938538607*^9, 3.9672592389946136`*^9, 3.967262707358362*^9, 
   3.967277531494608*^9, 3.967277814620228*^9, {3.9672852982641068`*^9, 
   3.967285326563895*^9}, 3.9672952485975266`*^9, 3.9672956063543024`*^9, 
   3.9672966283313866`*^9, 3.967344716458066*^9, 3.9673465067862167`*^9, 
   3.967347395996933*^9, {3.9673479393091307`*^9, 3.967347941405754*^9}, 
   3.967354915681909*^9, 3.9673563888013844`*^9, 3.967357939829116*^9, {
   3.9673591384867067`*^9, 3.9673591563722086`*^9}, {3.9673592187073765`*^9, 
   3.9673592329130177`*^9}, 3.9673674989872017`*^9, 3.9673682511615257`*^9, {
   3.9673683337151775`*^9, 3.967368356044509*^9}, 3.967368561289381*^9, 
   3.9673686054270115`*^9, 3.967368637899889*^9, 3.967368800347825*^9, 
   3.96736899381741*^9, 3.9673690672756257`*^9, 3.9673694480981293`*^9, 
   3.9673728240033703`*^9, 3.967372863884308*^9, 3.967372910042131*^9, 
   3.967373077440447*^9, 3.967373737153578*^9, 3.9673737725563736`*^9, 
   3.9673739058433228`*^9, 3.9673786857576294`*^9, 3.9673801138189077`*^9, 
   3.967380648081169*^9, 3.9673814955170794`*^9, 3.9673831535849557`*^9, 
   3.967432269548424*^9, 3.967433382660488*^9, 3.967433512052167*^9, {
   3.967433544365456*^9, 3.967433567937315*^9}, 3.9674348930156293`*^9, 
   3.9674385744257593`*^9, 3.967439085091178*^9, 3.9674396782338457`*^9, 
   3.967440711501031*^9, 3.967467783514431*^9, 3.96746897581907*^9, 
   3.967469400626563*^9, 3.967470694967102*^9, 3.967517637370652*^9, 
   3.967517764554838*^9, {3.9675178033803315`*^9, 3.9675178845104485`*^9}, {
   3.9675180280870113`*^9, 3.9675180769317136`*^9}, 3.967518130032961*^9, {
   3.9675181702444344`*^9, 3.9675182028175516`*^9}, 3.967518237754942*^9, {
   3.967518336861189*^9, 3.9675183420754414`*^9}, 3.9675233329751835`*^9, 
   3.9675234375221167`*^9, 3.9675234710366216`*^9, {3.967525188580804*^9, 
   3.9675252135981183`*^9}, 3.967525251941185*^9, 3.967525333340839*^9, {
   3.9675254558527603`*^9, 3.967525483978463*^9}, {3.96752559842379*^9, 
   3.9675256138634295`*^9}, 3.9675256657015915`*^9, {3.9675271522699733`*^9, 
   3.9675271753826942`*^9}, 3.967527370901222*^9, 3.9675281043094473`*^9, 
   3.9675460743663673`*^9, 3.96754641726552*^9, 3.9675538897038546`*^9, 
   3.967555546200279*^9, 3.967639624660544*^9, 3.96764175270945*^9, 
   3.9676428445825405`*^9, 3.967730087183671*^9, 3.9677307810218425`*^9, 
   3.9677312732897034`*^9, 3.9677329702253103`*^9, 3.9677331949843435`*^9, 
   3.967733287432781*^9, 3.9677338166973677`*^9, 3.967733849962475*^9, 
   3.9677351309606485`*^9, 3.967735616362421*^9, 3.9677359487516317`*^9, 
   3.9677768438034353`*^9, 3.967777210677174*^9, 3.967777286100042*^9, 
   3.9677835203575644`*^9, 3.967792306558139*^9, 3.967792345564622*^9, 
   3.9677925663692703`*^9, 3.9677926041744766`*^9, 3.9677927230543222`*^9, 
   3.9677930316754208`*^9, 3.967803079664093*^9, 3.9679017958419847`*^9, 
   3.9679019023764453`*^9, 3.9679019826624904`*^9, 3.967949402435159*^9, 
   3.967949780993804*^9, 3.967951715795251*^9, 3.9679525668114147`*^9, 
   3.9679531504424562`*^9, 3.96796374331211*^9, 3.9679639611820793`*^9, 
   3.9679643059516897`*^9, 3.9679876836632566`*^9, 3.96798946216033*^9, 
   3.967989897715819*^9, 3.9680445314923778`*^9, 3.9680448478985558`*^9, 
   3.968045135756052*^9, 3.9680451779864597`*^9, 3.968062206809786*^9, 
   3.96897938732752*^9, {3.96909801049905*^9, 3.969098020559698*^9}, {
   3.969099522007777*^9, 3.9690995259232483`*^9}, 3.969105746483815*^9, {
   3.9691060943127794`*^9, 3.9691061238346233`*^9}, 3.9691089270626316`*^9, 
   3.9691143259747453`*^9, 3.9691942888411474`*^9, 3.969194337357281*^9, 
   3.9691946863585052`*^9, 3.9691957042878237`*^9, 3.969683079435731*^9, 
   3.9850815783368683`*^9},
 CellLabel->"Out[71]=",ExpressionUUID->"c42de784-419d-f948-89e5-e5e67ab4f23f"],

Cell[BoxData[
 GraphicsBox[{
   {RGBColor[
     NCache[
      Rational[1, 2], 0.5], 
     NCache[
      Rational[1, 2], 0.5], 0], Thickness[0.01], 
    LineBox[{{0.4908616219436575, 0}, {
      0.4908616219436575, -0.23330735323822355`}}]}, 
   {RGBColor[
     NCache[
      Rational[1, 2], 0.5], 
     NCache[
      Rational[1, 2], 0.5], 0], Thickness[0.01], 
    LineBox[{{0.4908549670020042, 0}, {
      0.4908549670020042, -0.037134392872239845`}}]}, 
   {RGBColor[
     NCache[
      Rational[1, 2], 0.5], 
     NCache[
      Rational[1, 2], 0.5], 0], Thickness[0.01], 
    LineBox[{{0.49085344012575344`, 0}, {
      0.49085344012575344`, -0.03713497978630659}}]}, 
   {RGBColor[
     NCache[
      Rational[1, 2], 0.5], 
     NCache[
      Rational[1, 2], 0.5], 0], Thickness[0.01], 
    LineBox[{{0.49084678518410013`, 0}, {
      0.49084678518410013`, -0.2333076885743659}}]}, 
   {RGBColor[
     NCache[
      Rational[1, 2], 0.5], 
     NCache[
      Rational[1, 2], 0.5], 0], Thickness[0.01], 
    LineBox[{{-0.4908477661442591, 
       0}, {-0.4908477661442591, -0.19519709020481002`}}]}, 
   {RGBColor[
     NCache[
      Rational[1, 2], 0.5], 
     NCache[
      Rational[1, 2], 0.5], 0], Thickness[0.01], 
    LineBox[{{-0.49085442108591243`, 
       0}, {-0.49085442108591243`, -0.03436073474516191}}]}, 
   {RGBColor[
     NCache[
      Rational[1, 2], 0.5], 
     NCache[
      Rational[1, 2], 0.5], 0], Thickness[0.01], 
    LineBox[{{-0.4908539860418452, 
       0}, {-0.4908539860418452, -0.03436057677305006}}]}, 
   {RGBColor[
     NCache[
      Rational[1, 2], 0.5], 
     NCache[
      Rational[1, 2], 0.5], 0], Thickness[0.01], 
    LineBox[{{-0.4908606409834985, 
       0}, {-0.4908606409834985, -0.19519718380746648`}}]}, 
   LineBox[{{0.4908616219436575, 0}, {-0.4908606409834985, 0}}]},
  AspectRatio->0.5,
  Axes->{True, False},
  PlotRange->All]], "Output",
 CellChangeTimes->{
  3.964620892812242*^9, {3.964620922925089*^9, 3.964620947047481*^9}, 
   3.964621031102266*^9, {3.9646210762420797`*^9, 3.964621091964234*^9}, 
   3.96462116517264*^9, 3.9646212031412063`*^9, {3.9646213738788257`*^9, 
   3.96462141916009*^9}, {3.9646215136029186`*^9, 3.9646215365343266`*^9}, 
   3.964621607520475*^9, {3.9646216576738777`*^9, 3.9646216964824495`*^9}, 
   3.964621735759432*^9, {3.9646217697178354`*^9, 3.9646218021242433`*^9}, 
   3.9646218428157015`*^9, 3.964622122797763*^9, {3.9666959855810843`*^9, 
   3.9666960154572268`*^9}, {3.966696145710386*^9, 3.966696192284793*^9}, {
   3.9666962565843983`*^9, 3.9666962776983542`*^9}, 3.966696333451641*^9, 
   3.9666963699444857`*^9, {3.966696413429511*^9, 3.966696507515218*^9}, 
   3.966696544293298*^9, {3.9666966550701294`*^9, 3.9666966706712856`*^9}, 
   3.966696707539549*^9, 3.9666967434767027`*^9, 3.9666972694101157`*^9, 
   3.9667001258559628`*^9, 3.9667526631534157`*^9, 3.9667543504551067`*^9, 
   3.9667563453926487`*^9, 3.9667564627169905`*^9, 3.966775891009818*^9, 
   3.9667763108876905`*^9, 3.9667769657403555`*^9, 3.966778593905943*^9, 
   3.9667787595618324`*^9, {3.9667787976792126`*^9, 3.966778814405148*^9}, 
   3.966778846628049*^9, 3.9667812145891743`*^9, 3.9668411837091627`*^9, 
   3.966841781789687*^9, 3.966844067753111*^9, 3.9668442863820257`*^9, 
   3.96684446116013*^9, 3.9668515015826445`*^9, 3.9668540901320825`*^9, 
   3.966938537167283*^9, 3.9669388538282895`*^9, 3.9669394334041457`*^9, 
   3.9669398083249245`*^9, 3.966939897398261*^9, 3.9669406044767656`*^9, 
   3.967003600527966*^9, 3.967003967985244*^9, 3.9670121123192053`*^9, 
   3.9670177828572483`*^9, 3.9670215325361247`*^9, 3.9670855454647207`*^9, 
   3.9670884734031563`*^9, 3.967088745246601*^9, 3.9670919969757133`*^9, 
   3.967093095805026*^9, 3.96709734106507*^9, 3.9670985761342516`*^9, 
   3.9670989227179575`*^9, 3.967114485438139*^9, {3.967114518346851*^9, 
   3.9671145269144974`*^9}, 3.9671166662770114`*^9, 3.967121186281757*^9, 
   3.9671243235748463`*^9, 3.96717231235962*^9, 3.9671758549631495`*^9, 
   3.967176282940199*^9, 3.9671802629562063`*^9, 3.9671882721858377`*^9, 
   3.9671891491630087`*^9, 3.9671955543606243`*^9, 3.96720745906584*^9, 
   3.9672077791084013`*^9, 3.967208328683005*^9, 3.967210272954345*^9, 
   3.9672572848709145`*^9, 3.9672583177556953`*^9, 3.9672588978384595`*^9, 
   3.967258938538607*^9, 3.9672592389946136`*^9, 3.967262707358362*^9, 
   3.967277531494608*^9, 3.967277814620228*^9, {3.9672852982641068`*^9, 
   3.967285326563895*^9}, 3.9672952485975266`*^9, 3.9672956063543024`*^9, 
   3.9672966283313866`*^9, 3.967344716458066*^9, 3.9673465067862167`*^9, 
   3.967347395996933*^9, {3.9673479393091307`*^9, 3.967347941405754*^9}, 
   3.967354915681909*^9, 3.9673563888013844`*^9, 3.967357939829116*^9, {
   3.9673591384867067`*^9, 3.9673591563722086`*^9}, {3.9673592187073765`*^9, 
   3.9673592329130177`*^9}, 3.9673674989872017`*^9, 3.9673682511615257`*^9, {
   3.9673683337151775`*^9, 3.967368356044509*^9}, 3.967368561289381*^9, 
   3.9673686054270115`*^9, 3.967368637899889*^9, 3.967368800347825*^9, 
   3.96736899381741*^9, 3.9673690672756257`*^9, 3.9673694480981293`*^9, 
   3.9673728240033703`*^9, 3.967372863884308*^9, 3.967372910042131*^9, 
   3.967373077440447*^9, 3.967373737153578*^9, 3.9673737725563736`*^9, 
   3.9673739058433228`*^9, 3.9673786857576294`*^9, 3.9673801138189077`*^9, 
   3.967380648081169*^9, 3.9673814955170794`*^9, 3.9673831535849557`*^9, 
   3.967432269548424*^9, 3.967433382660488*^9, 3.967433512052167*^9, {
   3.967433544365456*^9, 3.967433567937315*^9}, 3.9674348930156293`*^9, 
   3.9674385744257593`*^9, 3.967439085091178*^9, 3.9674396782338457`*^9, 
   3.967440711501031*^9, 3.967467783514431*^9, 3.96746897581907*^9, 
   3.967469400626563*^9, 3.967470694967102*^9, 3.967517637370652*^9, 
   3.967517764554838*^9, {3.9675178033803315`*^9, 3.9675178845104485`*^9}, {
   3.9675180280870113`*^9, 3.9675180769317136`*^9}, 3.967518130032961*^9, {
   3.9675181702444344`*^9, 3.9675182028175516`*^9}, 3.967518237754942*^9, {
   3.967518336861189*^9, 3.9675183420754414`*^9}, 3.9675233329751835`*^9, 
   3.9675234375221167`*^9, 3.9675234710366216`*^9, {3.967525188580804*^9, 
   3.9675252135981183`*^9}, 3.967525251941185*^9, 3.967525333340839*^9, {
   3.9675254558527603`*^9, 3.967525483978463*^9}, {3.96752559842379*^9, 
   3.9675256138634295`*^9}, 3.9675256657015915`*^9, {3.9675271522699733`*^9, 
   3.9675271753826942`*^9}, 3.967527370901222*^9, 3.9675281043094473`*^9, 
   3.9675460743663673`*^9, 3.96754641726552*^9, 3.9675538897038546`*^9, 
   3.967555546200279*^9, 3.967639624660544*^9, 3.96764175270945*^9, 
   3.9676428445825405`*^9, 3.967730087183671*^9, 3.9677307810218425`*^9, 
   3.9677312732897034`*^9, 3.9677329702253103`*^9, 3.9677331949843435`*^9, 
   3.967733287432781*^9, 3.9677338166973677`*^9, 3.967733849962475*^9, 
   3.9677351309606485`*^9, 3.967735616362421*^9, 3.9677359487516317`*^9, 
   3.9677768438034353`*^9, 3.967777210677174*^9, 3.967777286100042*^9, 
   3.9677835203575644`*^9, 3.967792306558139*^9, 3.967792345564622*^9, 
   3.9677925663692703`*^9, 3.9677926041744766`*^9, 3.9677927230543222`*^9, 
   3.9677930316754208`*^9, 3.967803079664093*^9, 3.9679017958419847`*^9, 
   3.9679019023764453`*^9, 3.9679019826624904`*^9, 3.967949402435159*^9, 
   3.967949780993804*^9, 3.967951715795251*^9, 3.9679525668114147`*^9, 
   3.9679531504424562`*^9, 3.96796374331211*^9, 3.9679639611820793`*^9, 
   3.9679643059516897`*^9, 3.9679876836632566`*^9, 3.96798946216033*^9, 
   3.967989897715819*^9, 3.9680445314923778`*^9, 3.9680448478985558`*^9, 
   3.968045135756052*^9, 3.9680451779864597`*^9, 3.968062206809786*^9, 
   3.96897938732752*^9, {3.96909801049905*^9, 3.969098020559698*^9}, {
   3.969099522007777*^9, 3.9690995259232483`*^9}, 3.969105746483815*^9, {
   3.9691060943127794`*^9, 3.9691061238346233`*^9}, 3.9691089270626316`*^9, 
   3.9691143259747453`*^9, 3.9691942888411474`*^9, 3.969194337357281*^9, 
   3.9691946863585052`*^9, 3.9691957042878237`*^9, 3.969683079435731*^9, 
   3.9850815783527565`*^9},
 CellLabel->"Out[73]=",ExpressionUUID->"c1744897-73d2-b942-99ce-9778ef07afe8"],

Cell[BoxData[
 RowBox[{"{", 
  RowBox[{
  "0.981723243887315`", ",", "0.9817084071178304`", ",", 
   "0.9817084071178304`"}], "}"}]], "Output",
 CellChangeTimes->{
  3.964620892812242*^9, {3.964620922925089*^9, 3.964620947047481*^9}, 
   3.964621031102266*^9, {3.9646210762420797`*^9, 3.964621091964234*^9}, 
   3.96462116517264*^9, 3.9646212031412063`*^9, {3.9646213738788257`*^9, 
   3.96462141916009*^9}, {3.9646215136029186`*^9, 3.9646215365343266`*^9}, 
   3.964621607520475*^9, {3.9646216576738777`*^9, 3.9646216964824495`*^9}, 
   3.964621735759432*^9, {3.9646217697178354`*^9, 3.9646218021242433`*^9}, 
   3.9646218428157015`*^9, 3.964622122797763*^9, {3.9666959855810843`*^9, 
   3.9666960154572268`*^9}, {3.966696145710386*^9, 3.966696192284793*^9}, {
   3.9666962565843983`*^9, 3.9666962776983542`*^9}, 3.966696333451641*^9, 
   3.9666963699444857`*^9, {3.966696413429511*^9, 3.966696507515218*^9}, 
   3.966696544293298*^9, {3.9666966550701294`*^9, 3.9666966706712856`*^9}, 
   3.966696707539549*^9, 3.9666967434767027`*^9, 3.9666972694101157`*^9, 
   3.9667001258559628`*^9, 3.9667526631534157`*^9, 3.9667543504551067`*^9, 
   3.9667563453926487`*^9, 3.9667564627169905`*^9, 3.966775891009818*^9, 
   3.9667763108876905`*^9, 3.9667769657403555`*^9, 3.966778593905943*^9, 
   3.9667787595618324`*^9, {3.9667787976792126`*^9, 3.966778814405148*^9}, 
   3.966778846628049*^9, 3.9667812145891743`*^9, 3.9668411837091627`*^9, 
   3.966841781789687*^9, 3.966844067753111*^9, 3.9668442863820257`*^9, 
   3.96684446116013*^9, 3.9668515015826445`*^9, 3.9668540901320825`*^9, 
   3.966938537167283*^9, 3.9669388538282895`*^9, 3.9669394334041457`*^9, 
   3.9669398083249245`*^9, 3.966939897398261*^9, 3.9669406044767656`*^9, 
   3.967003600527966*^9, 3.967003967985244*^9, 3.9670121123192053`*^9, 
   3.9670177828572483`*^9, 3.9670215325361247`*^9, 3.9670855454647207`*^9, 
   3.9670884734031563`*^9, 3.967088745246601*^9, 3.9670919969757133`*^9, 
   3.967093095805026*^9, 3.96709734106507*^9, 3.9670985761342516`*^9, 
   3.9670989227179575`*^9, 3.967114485438139*^9, {3.967114518346851*^9, 
   3.9671145269144974`*^9}, 3.9671166662770114`*^9, 3.967121186281757*^9, 
   3.9671243235748463`*^9, 3.96717231235962*^9, 3.9671758549631495`*^9, 
   3.967176282940199*^9, 3.9671802629562063`*^9, 3.9671882721858377`*^9, 
   3.9671891491630087`*^9, 3.9671955543606243`*^9, 3.96720745906584*^9, 
   3.9672077791084013`*^9, 3.967208328683005*^9, 3.967210272954345*^9, 
   3.9672572848709145`*^9, 3.9672583177556953`*^9, 3.9672588978384595`*^9, 
   3.967258938538607*^9, 3.9672592389946136`*^9, 3.967262707358362*^9, 
   3.967277531494608*^9, 3.967277814620228*^9, {3.9672852982641068`*^9, 
   3.967285326563895*^9}, 3.9672952485975266`*^9, 3.9672956063543024`*^9, 
   3.9672966283313866`*^9, 3.967344716458066*^9, 3.9673465067862167`*^9, 
   3.967347395996933*^9, {3.9673479393091307`*^9, 3.967347941405754*^9}, 
   3.967354915681909*^9, 3.9673563888013844`*^9, 3.967357939829116*^9, {
   3.9673591384867067`*^9, 3.9673591563722086`*^9}, {3.9673592187073765`*^9, 
   3.9673592329130177`*^9}, 3.9673674989872017`*^9, 3.9673682511615257`*^9, {
   3.9673683337151775`*^9, 3.967368356044509*^9}, 3.967368561289381*^9, 
   3.9673686054270115`*^9, 3.967368637899889*^9, 3.967368800347825*^9, 
   3.96736899381741*^9, 3.9673690672756257`*^9, 3.9673694480981293`*^9, 
   3.9673728240033703`*^9, 3.967372863884308*^9, 3.967372910042131*^9, 
   3.967373077440447*^9, 3.967373737153578*^9, 3.9673737725563736`*^9, 
   3.9673739058433228`*^9, 3.9673786857576294`*^9, 3.9673801138189077`*^9, 
   3.967380648081169*^9, 3.9673814955170794`*^9, 3.9673831535849557`*^9, 
   3.967432269548424*^9, 3.967433382660488*^9, 3.967433512052167*^9, {
   3.967433544365456*^9, 3.967433567937315*^9}, 3.9674348930156293`*^9, 
   3.9674385744257593`*^9, 3.967439085091178*^9, 3.9674396782338457`*^9, 
   3.967440711501031*^9, 3.967467783514431*^9, 3.96746897581907*^9, 
   3.967469400626563*^9, 3.967470694967102*^9, 3.967517637370652*^9, 
   3.967517764554838*^9, {3.9675178033803315`*^9, 3.9675178845104485`*^9}, {
   3.9675180280870113`*^9, 3.9675180769317136`*^9}, 3.967518130032961*^9, {
   3.9675181702444344`*^9, 3.9675182028175516`*^9}, 3.967518237754942*^9, {
   3.967518336861189*^9, 3.9675183420754414`*^9}, 3.9675233329751835`*^9, 
   3.9675234375221167`*^9, 3.9675234710366216`*^9, {3.967525188580804*^9, 
   3.9675252135981183`*^9}, 3.967525251941185*^9, 3.967525333340839*^9, {
   3.9675254558527603`*^9, 3.967525483978463*^9}, {3.96752559842379*^9, 
   3.9675256138634295`*^9}, 3.9675256657015915`*^9, {3.9675271522699733`*^9, 
   3.9675271753826942`*^9}, 3.967527370901222*^9, 3.9675281043094473`*^9, 
   3.9675460743663673`*^9, 3.96754641726552*^9, 3.9675538897038546`*^9, 
   3.967555546200279*^9, 3.967639624660544*^9, 3.96764175270945*^9, 
   3.9676428445825405`*^9, 3.967730087183671*^9, 3.9677307810218425`*^9, 
   3.9677312732897034`*^9, 3.9677329702253103`*^9, 3.9677331949843435`*^9, 
   3.967733287432781*^9, 3.9677338166973677`*^9, 3.967733849962475*^9, 
   3.9677351309606485`*^9, 3.967735616362421*^9, 3.9677359487516317`*^9, 
   3.9677768438034353`*^9, 3.967777210677174*^9, 3.967777286100042*^9, 
   3.9677835203575644`*^9, 3.967792306558139*^9, 3.967792345564622*^9, 
   3.9677925663692703`*^9, 3.9677926041744766`*^9, 3.9677927230543222`*^9, 
   3.9677930316754208`*^9, 3.967803079664093*^9, 3.9679017958419847`*^9, 
   3.9679019023764453`*^9, 3.9679019826624904`*^9, 3.967949402435159*^9, 
   3.967949780993804*^9, 3.967951715795251*^9, 3.9679525668114147`*^9, 
   3.9679531504424562`*^9, 3.96796374331211*^9, 3.9679639611820793`*^9, 
   3.9679643059516897`*^9, 3.9679876836632566`*^9, 3.96798946216033*^9, 
   3.967989897715819*^9, 3.9680445314923778`*^9, 3.9680448478985558`*^9, 
   3.968045135756052*^9, 3.9680451779864597`*^9, 3.968062206809786*^9, 
   3.96897938732752*^9, {3.96909801049905*^9, 3.969098020559698*^9}, {
   3.969099522007777*^9, 3.9690995259232483`*^9}, 3.969105746483815*^9, {
   3.9691060943127794`*^9, 3.9691061238346233`*^9}, 3.9691089270626316`*^9, 
   3.9691143259747453`*^9, 3.9691942888411474`*^9, 3.969194337357281*^9, 
   3.9691946863585052`*^9, 3.9691957042878237`*^9, 3.969683079435731*^9, 
   3.9850815783527565`*^9},
 CellLabel->"Out[74]=",ExpressionUUID->"6105d240-1f7a-834c-89c3-7f6ca5cfc5be"]
}, Open  ]],

Cell[BoxData["|"], "Input",
 CellChangeTimes->{
  3.9666964245386076`*^9},ExpressionUUID->"06d549fe-1245-4637-a149-\
9718998862a5"],

Cell[CellGroupData[{

Cell[BoxData[
 RowBox[{
  RowBox[{"(*", " ", "Hamiltonian", " ", "*)"}], "\[IndentingNewLine]", 
  "\[IndentingNewLine]", "\[IndentingNewLine]", 
  RowBox[{"(*", 
   RowBox[{
    RowBox[{"b", "=", 
     RowBox[{"B", "*", "g32"}]}], ";"}], "*)"}], "\[IndentingNewLine]", 
  RowBox[{"(*", 
   RowBox[{"R", "=", 
    RowBox[{
     RowBox[{"Vzz", "/", "2"}], "/", "b"}]}], "*)"}], "\[IndentingNewLine]", 
  RowBox[{
   RowBox[{
    RowBox[{"g12", "=", "0.118821"}], ";", 
    RowBox[{"g32", "=", 
     RowBox[{"-", ".067897"}]}], ";"}], "\[IndentingNewLine]", 
   RowBox[{"(*", 
    RowBox[{
     RowBox[{"EFGG", "=", 
      RowBox[{
       RowBox[{"1", "/", "2"}], 
       RowBox[{"{", 
        RowBox[{
         RowBox[{"{", 
          RowBox[{
           RowBox[{"eta", "-", "1"}], ",", "0", ",", "0"}], "}"}], ",", 
         RowBox[{"{", 
          RowBox[{"0", ",", 
           RowBox[{
            RowBox[{"-", "eta"}], "-", "1"}], ",", "0"}], "}"}], ",", 
         RowBox[{"{", 
          RowBox[{"0", ",", "0", ",", "2"}], "}"}]}], "}"}]}]}], ";"}], 
    "*)"}], "\[IndentingNewLine]", "\[IndentingNewLine]", 
   RowBox[{
    RowBox[{"H32", "=", 
     RowBox[{"{", 
      RowBox[{
       RowBox[{"{", 
        RowBox[{
         RowBox[{
          RowBox[{"(", 
           RowBox[{"Vzz", "-", 
            RowBox[{"6", "*", "b", "*", 
             RowBox[{"Cos", "[", "tet", "]"}]}]}], ")"}], "/", "4"}], ",", 
         RowBox[{
          RowBox[{
           RowBox[{"-", "1"}], "/", "2"}], "*", 
          RowBox[{
           RowBox[{"(", 
            RowBox[{
             RowBox[{"Sqrt", "[", "3", "]"}], "*", "b", "*", 
             RowBox[{"Sin", "[", "tet", "]"}]}], ")"}], "/", 
           RowBox[{"E", "^", 
            RowBox[{"(", 
             RowBox[{"I", "*", "fi"}], ")"}]}]}]}], ",", 
         RowBox[{
          RowBox[{"(", 
           RowBox[{"eta", "*", "Vzz"}], ")"}], "/", 
          RowBox[{"(", 
           RowBox[{"4", "*", 
            RowBox[{"Sqrt", "[", "3", "]"}]}], ")"}]}], ",", "0"}], "}"}], ",", 
       RowBox[{"{", 
        RowBox[{
         RowBox[{
          RowBox[{
           RowBox[{"-", "1"}], "/", "2"}], "*", 
          RowBox[{"(", 
           RowBox[{
            RowBox[{"Sqrt", "[", "3", "]"}], "*", "b", "*", 
            RowBox[{"E", "^", 
             RowBox[{"(", 
              RowBox[{"I", "*", "fi"}], ")"}]}], "*", 
            RowBox[{"Sin", "[", "tet", "]"}]}], ")"}]}], ",", 
         RowBox[{
          RowBox[{"(", 
           RowBox[{
            RowBox[{"-", "Vzz"}], "-", 
            RowBox[{"2", "*", "b", "*", 
             RowBox[{"Cos", "[", "tet", "]"}]}]}], ")"}], "/", "4"}], ",", 
         RowBox[{"-", 
          RowBox[{"(", 
           RowBox[{
            RowBox[{"(", 
             RowBox[{"b", "*", 
              RowBox[{"Sin", "[", "tet", "]"}]}], ")"}], "/", 
            RowBox[{"E", "^", 
             RowBox[{"(", 
              RowBox[{"I", "*", "fi"}], ")"}]}]}], ")"}]}], ",", 
         RowBox[{
          RowBox[{"(", 
           RowBox[{"eta", "*", "Vzz"}], ")"}], "/", 
          RowBox[{"(", 
           RowBox[{"4", "*", 
            RowBox[{"Sqrt", "[", "3", "]"}]}], ")"}]}]}], "}"}], ",", 
       RowBox[{"{", 
        RowBox[{
         RowBox[{
          RowBox[{"(", 
           RowBox[{"eta", "*", "Vzz"}], ")"}], "/", 
          RowBox[{"(", 
           RowBox[{"4", "*", 
            RowBox[{"Sqrt", "[", "3", "]"}]}], ")"}]}], ",", 
         RowBox[{"-", 
          RowBox[{"(", 
           RowBox[{"b", "*", 
            RowBox[{"E", "^", 
             RowBox[{"(", 
              RowBox[{"I", "*", "fi"}], ")"}]}], "*", 
            RowBox[{"Sin", "[", "tet", "]"}]}], ")"}]}], ",", 
         RowBox[{
          RowBox[{"(", 
           RowBox[{
            RowBox[{"-", "Vzz"}], "+", 
            RowBox[{"2", "*", "b", "*", 
             RowBox[{"Cos", "[", "tet", "]"}]}]}], ")"}], "/", "4"}], ",", 
         RowBox[{
          RowBox[{
           RowBox[{"-", "1"}], "/", "2"}], "*", 
          RowBox[{
           RowBox[{"(", 
            RowBox[{
             RowBox[{"Sqrt", "[", "3", "]"}], "*", "b", "*", 
             RowBox[{"Sin", "[", "tet", "]"}]}], ")"}], "/", 
           RowBox[{"E", "^", 
            RowBox[{"(", 
             RowBox[{"I", "*", "fi"}], ")"}]}]}]}]}], "}"}], ",", 
       RowBox[{"{", 
        RowBox[{"0", ",", 
         RowBox[{
          RowBox[{"(", 
           RowBox[{"eta", "*", "Vzz"}], ")"}], "/", 
          RowBox[{"(", 
           RowBox[{"4", "*", 
            RowBox[{"Sqrt", "[", "3", "]"}]}], ")"}]}], ",", 
         RowBox[{
          RowBox[{
           RowBox[{"-", "1"}], "/", "2"}], "*", 
          RowBox[{"(", 
           RowBox[{
            RowBox[{"Sqrt", "[", "3", "]"}], "*", "b", "*", 
            RowBox[{"E", "^", 
             RowBox[{"(", 
              RowBox[{"I", "*", "fi"}], ")"}]}], "*", 
            RowBox[{"Sin", "[", "tet", "]"}]}], ")"}]}], ",", 
         RowBox[{
          RowBox[{"(", 
           RowBox[{"Vzz", "+", 
            RowBox[{"6", "*", "b", "*", 
             RowBox[{"Cos", "[", "tet", "]"}]}]}], ")"}], "/", "4"}]}], 
        "}"}]}], "}"}]}], ";"}], "\[IndentingNewLine]", 
   RowBox[{
    RowBox[{"H12", "=", 
     RowBox[{
      RowBox[{"g12", "/", "g32"}], "*", 
      RowBox[{"b", "/", "2"}], 
      RowBox[{"{", 
       RowBox[{
        RowBox[{"{", 
         RowBox[{
          RowBox[{"-", 
           RowBox[{"Cos", "[", "tet", "]"}]}], ",", 
          RowBox[{
           RowBox[{"-", 
            RowBox[{"Sin", "[", "tet", "]"}]}], "*", 
           RowBox[{"E", "^", 
            RowBox[{"(", 
             RowBox[{
              RowBox[{"-", "I"}], "*", "fi"}], ")"}]}]}]}], "}"}], ",", 
        RowBox[{"{", 
         RowBox[{
          RowBox[{
           RowBox[{"-", 
            RowBox[{"Sin", "[", "tet", "]"}]}], "*", 
           RowBox[{"E", "^", 
            RowBox[{"(", 
             RowBox[{"I", "*", "fi"}], ")"}]}]}], ",", 
          RowBox[{"Cos", "[", "tet", "]"}]}], "}"}]}], "}"}]}]}], ";"}], 
   "\[IndentingNewLine]", "\[IndentingNewLine]", 
   RowBox[{"H32", "//", "MatrixForm"}], "\[IndentingNewLine]", 
   RowBox[{"eiH32", "=", 
    RowBox[{"Eigensystem", "[", "H32", "]"}]}], "\[IndentingNewLine]", "\[IndentingNewLine]", 
   RowBox[{
    RowBox[{"(", 
     RowBox[{
      RowBox[{"(", 
       RowBox[{"eiH32", "[", 
        RowBox[{"[", "1", "]"}], "]"}], ")"}], "//", "Sort"}], ")"}], "/", 
    RowBox[{"(", 
     RowBox[{"lala", "//", "Sort"}], ")"}]}], "\[IndentingNewLine]", "\[IndentingNewLine]", 
   RowBox[{"H12", "//", "MatrixForm"}], "\[IndentingNewLine]", 
   RowBox[{"eiH12", "=", 
    RowBox[{"Eigensystem", "[", "H12", "]"}]}], "\[IndentingNewLine]", 
   RowBox[{"{", 
    RowBox[{
     RowBox[{"eiH32", "[", 
      RowBox[{"[", "1", "]"}], "]"}], ",", 
     RowBox[{"-", 
      RowBox[{"eiH12", "[", 
       RowBox[{"[", "1", "]"}], "]"}]}]}], "}"}], "\[IndentingNewLine]", 
   RowBox[{
    RowBox[{
     RowBox[{"Outer", "[", 
      RowBox[{"Plus", ",", 
       RowBox[{"eiH32", "[", 
        RowBox[{"[", "1", "]"}], "]"}], ",", 
       RowBox[{"-", 
        RowBox[{"eiH12", "[", 
         RowBox[{"[", "1", "]"}], "]"}]}]}], "]"}], "//", "Flatten"}], "//", 
    "Sort"}], "\[IndentingNewLine]", 
   RowBox[{"vel", "//", "Sort"}], "\[IndentingNewLine]", 
   "\[IndentingNewLine]", 
   RowBox[{"(*", " ", 
    RowBox[{"explicit", " ", 
     RowBox[{"1", "/", "2"}], " ", "eigenvectors"}], " ", "*)"}], "\[IndentingNewLine]", 
   RowBox[{
    RowBox[{"psiPlus", "=", 
     RowBox[{"{", 
      RowBox[{
       RowBox[{
        RowBox[{"Exp", "[", 
         RowBox[{
          RowBox[{"-", "I"}], " ", 
          RowBox[{"fi", "/", "2"}]}], "]"}], " ", 
        RowBox[{"Cos", "[", 
         RowBox[{"tet", "/", "2"}], "]"}]}], ",", 
       RowBox[{
        RowBox[{"Exp", "[", 
         RowBox[{"I", " ", 
          RowBox[{"fi", "/", "2"}]}], "]"}], " ", 
        RowBox[{"Sin", "[", 
         RowBox[{"tet", "/", "2"}], "]"}]}]}], "}"}]}], ";"}], "\n", 
   RowBox[{
    RowBox[{"psiMinus", "=", 
     RowBox[{"{", 
      RowBox[{
       RowBox[{
        RowBox[{"-", 
         RowBox[{"Exp", "[", 
          RowBox[{
           RowBox[{"-", "I"}], " ", 
           RowBox[{"fi", "/", "2"}]}], "]"}]}], " ", 
        RowBox[{"Sin", "[", 
         RowBox[{"tet", "/", "2"}], "]"}]}], ",", 
       RowBox[{
        RowBox[{"Exp", "[", 
         RowBox[{"I", " ", 
          RowBox[{"fi", "/", "2"}]}], "]"}], 
        RowBox[{"Cos", "[", 
         RowBox[{"tet", "/", "2"}], "]"}]}]}], "}"}]}], ";"}], "\[IndentingNewLine]", 
   RowBox[{
    RowBox[{
     RowBox[{"eiH12", "[", 
      RowBox[{"[", 
       RowBox[{"2", ",", "1"}], "]"}], "]"}], "=", "psiPlus"}], ";"}], "\[IndentingNewLine]", 
   RowBox[{
    RowBox[{
     RowBox[{"eiH12", "[", 
      RowBox[{"[", 
       RowBox[{"2", ",", "2"}], "]"}], "]"}], "=", "psiMinus"}], ";"}], 
   "\[IndentingNewLine]", "\n", "\[IndentingNewLine]", "\[IndentingNewLine]", 
   "\[IndentingNewLine]", 
   RowBox[{"(*", "eigenstates", "*)"}], "\[IndentingNewLine]", 
   RowBox[{
    RowBox[{"ie", "=", "1"}], ";"}], "\[IndentingNewLine]", 
   RowBox[{
    RowBox[{"ig", "=", "1"}], ";"}], "\[IndentingNewLine]", 
   RowBox[{
    RowBox[{
     RowBox[{"e", "[", 
      RowBox[{"3", "/", "2"}], "]"}], "=", 
     RowBox[{"eiH32", "[", 
      RowBox[{"[", 
       RowBox[{"2", ",", "ie", ",", "1"}], "]"}], "]"}]}], ";"}], "\[IndentingNewLine]", 
   RowBox[{
    RowBox[{
     RowBox[{"e", "[", 
      RowBox[{"1", "/", "2"}], "]"}], "=", 
     RowBox[{"eiH32", "[", 
      RowBox[{"[", 
       RowBox[{"2", ",", "ie", ",", "2"}], "]"}], "]"}]}], ";"}], "\[IndentingNewLine]", 
   RowBox[{
    RowBox[{
     RowBox[{"e", "[", 
      RowBox[{
       RowBox[{"-", "1"}], "/", "2"}], "]"}], "=", 
     RowBox[{"eiH32", "[", 
      RowBox[{"[", 
       RowBox[{"2", ",", "ie", ",", "3"}], "]"}], "]"}]}], ";"}], "\[IndentingNewLine]", 
   RowBox[{
    RowBox[{
     RowBox[{"e", "[", 
      RowBox[{
       RowBox[{"-", "3"}], "/", "2"}], "]"}], "=", 
     RowBox[{"eiH32", "[", 
      RowBox[{"[", 
       RowBox[{"2", ",", "ie", ",", "4"}], "]"}], "]"}]}], ";"}], "\[IndentingNewLine]", 
   RowBox[{
    RowBox[{
     RowBox[{"g", "[", 
      RowBox[{"1", "/", "2"}], "]"}], "=", 
     RowBox[{"eiH12", "[", 
      RowBox[{"[", 
       RowBox[{"2", ",", "ig", ",", "1"}], "]"}], "]"}]}], ";"}], "\[IndentingNewLine]", 
   RowBox[{
    RowBox[{
     RowBox[{"g", "[", 
      RowBox[{
       RowBox[{"-", "1"}], "/", "2"}], "]"}], "=", 
     RowBox[{"eiH12", "[", 
      RowBox[{"[", 
       RowBox[{"2", ",", "ig", ",", "2"}], "]"}], "]"}]}], ";"}], 
   "\[IndentingNewLine]", 
   RowBox[{"(*", 
    RowBox[{
     RowBox[{"{", 
      RowBox[{
       RowBox[{"ce", "[", 
        RowBox[{"3", "/", "2"}], "]"}], ",", 
       RowBox[{"ce", "[", 
        RowBox[{"1", "/", "2"}], "]"}], ",", 
       RowBox[{"ce", "[", 
        RowBox[{
         RowBox[{"-", "1"}], "/", "2"}], "]"}], ",", 
       RowBox[{"ce", "[", 
        RowBox[{
         RowBox[{"-", "3"}], "/", "2"}], "]"}]}], "}"}], "=", 
     RowBox[{"Conjugate", "[", 
      RowBox[{"{", 
       RowBox[{
        RowBox[{"e", "[", 
         RowBox[{"3", "/", "2"}], "]"}], ",", 
        RowBox[{"e", "[", 
         RowBox[{"1", "/", "2"}], "]"}], ",", 
        RowBox[{"e", "[", 
         RowBox[{
          RowBox[{"-", "1"}], "/", "2"}], "]"}], ",", 
        RowBox[{"e", "[", 
         RowBox[{
          RowBox[{"-", "3"}], "/", "2"}], "]"}]}], "}"}], "]"}]}], "*)"}], 
   "\[IndentingNewLine]", "\[IndentingNewLine]"}]}]], "Input",
 CellChangeTimes->{{3.964689107636039*^9, 3.9646891146615477`*^9}, {
   3.964689154492137*^9, 3.9646892523830585`*^9}, {3.964689342241935*^9, 
   3.964689343495099*^9}, {3.964689403641776*^9, 3.9646894178952255`*^9}, {
   3.964689464684308*^9, 3.964689570465248*^9}, 3.9646896055676875`*^9, 
   3.9646896873965454`*^9, {3.9646897311598473`*^9, 3.9646897344044175`*^9}, {
   3.96468977733815*^9, 3.964689932934072*^9}, {3.964689987375205*^9, 
   3.9646899957495174`*^9}, {3.9646900569836187`*^9, 3.964690057949643*^9}, {
   3.9646903980126987`*^9, 3.96469044588799*^9}, {3.9646908522488947`*^9, 
   3.9646908534698305`*^9}, {3.96669675131606*^9, 3.9666968730432835`*^9}, {
   3.9666969061827517`*^9, 3.9666970585768948`*^9}, {3.9666971795883636`*^9, 
   3.966697184858034*^9}, {3.96669725037215*^9, 3.966697321129326*^9}, 
   3.9666974529650946`*^9, {3.9666976256197805`*^9, 3.9666976448039446`*^9}, {
   3.966697767841948*^9, 3.9666977708900356`*^9}, {3.966700148935894*^9, 
   3.9667001544268813`*^9}, {3.966741225126402*^9, 3.966741240518631*^9}, {
   3.9667527056220417`*^9, 3.9667527763085504`*^9}, {3.9667530906633167`*^9, 
   3.966753094831046*^9}, {3.966753866074342*^9, 3.9667538695586157`*^9}, {
   3.9667539361000295`*^9, 3.9667539458194637`*^9}, {3.966753989448586*^9, 
   3.966754004438141*^9}, {3.966754089541893*^9, 3.9667541502879624`*^9}, 
   3.966754270453066*^9, 3.9667543008093204`*^9, {3.9667543893300676`*^9, 
   3.9667543894734793`*^9}, {3.966775711704536*^9, 3.966775914179032*^9}, {
   3.9667759624618063`*^9, 3.9667759677591267`*^9}, {3.96677600999403*^9, 
   3.966776059560766*^9}, {3.9667761418156724`*^9, 3.9667761675746417`*^9}, {
   3.966776214697551*^9, 3.9667763256488676`*^9}, {3.9668515060812902`*^9, 
   3.966851522675323*^9}, {3.9669385654254665`*^9, 3.9669386521935153`*^9}, {
   3.9669387083566537`*^9, 3.9669387680115023`*^9}, {3.966938806656808*^9, 
   3.9669388413584876`*^9}, {3.9669389123795137`*^9, 
   3.9669390110200925`*^9}, {3.9671144959625745`*^9, 3.9671145076233587`*^9}, 
   3.9673675345085516`*^9, {3.9675281328412457`*^9, 3.9675281333496323`*^9}},
 CellLabel->"In[76]:=",ExpressionUUID->"91dff14e-29b5-408a-a53e-de5afb3a02b8"],

Cell[BoxData[
 TagBox[
  RowBox[{"(", "\[NoBreak]", GridBox[{
     {
      RowBox[{"-", "0.1353714392056583`"}], 
      RowBox[{"0.08920201907421005`", "\[VeryThinSpace]", "-", 
       RowBox[{"0.26087650169719023`", " ", "\[ImaginaryI]"}]}], 
      RowBox[{"-", "0.20201176473725915`"}], "0"},
     {
      RowBox[{"0.08920201907421003`", "\[VeryThinSpace]", "+", 
       RowBox[{"0.26087650169719023`", " ", "\[ImaginaryI]"}]}], 
      "0.5513533949291975`", 
      RowBox[{"0.1030016194495066`", "\[VeryThinSpace]", "-", 
       RowBox[{"0.3012342369602413`", " ", "\[ImaginaryI]"}]}], 
      RowBox[{"-", "0.20201176473725915`"}]},
     {
      RowBox[{"-", "0.20201176473725915`"}], 
      RowBox[{"0.1030016194495066`", "\[VeryThinSpace]", "+", 
       RowBox[{"0.3012342369602413`", " ", "\[ImaginaryI]"}]}], 
      "0.34336241706742787`", 
      RowBox[{"0.08920201907421005`", "\[VeryThinSpace]", "-", 
       RowBox[{"0.26087650169719023`", " ", "\[ImaginaryI]"}]}]},
     {"0", 
      RowBox[{"-", "0.20201176473725915`"}], 
      RowBox[{"0.08920201907421003`", "\[VeryThinSpace]", "+", 
       RowBox[{"0.26087650169719023`", " ", "\[ImaginaryI]"}]}], 
      RowBox[{"-", "0.7593443727909671`"}]}
    },
    GridBoxAlignment->{"Columns" -> {{Center}}, "Rows" -> {{Baseline}}},
    GridBoxSpacings->{"Columns" -> {
        Offset[0.27999999999999997`], {
         Offset[0.7]}, 
        Offset[0.27999999999999997`]}, "Rows" -> {
        Offset[0.2], {
         Offset[0.4]}, 
        Offset[0.2]}}], "\[NoBreak]", ")"}],
  Function[BoxForm`e$, 
   MatrixForm[BoxForm`e$]]]], "Output",
 CellChangeTimes->{{3.9668442577076244`*^9, 3.9668443024524612`*^9}, 
   3.9668444787252893`*^9, 3.9668541021162395`*^9, 3.9669388674646077`*^9, 
   3.9669389298899603`*^9, 3.9669394530325065`*^9, 3.9669399064870386`*^9, 
   3.96694061746731*^9, 3.967003623905393*^9, 3.967003978622225*^9, 
   3.967012123449001*^9, 3.967012606730871*^9, 3.967017792437193*^9, 
   3.9670215433606176`*^9, 3.967085555518496*^9, 3.967085933105022*^9, 
   3.9670861055929217`*^9, 3.9670884906913524`*^9, 3.9670887582027917`*^9, 
   3.9670931089373846`*^9, 3.967097348696093*^9, 3.967098585178983*^9, 
   3.967098930293214*^9, 3.9671145410764017`*^9, 3.967116674478983*^9, 
   3.967121194803193*^9, 3.9671243334329777`*^9, 3.9671723214965725`*^9, 
   3.9671727978566914`*^9, 3.9671758612672668`*^9, 3.9671762902681437`*^9, 
   3.9671802693437977`*^9, {3.9671882768449163`*^9, 3.967188283058841*^9}, 
   3.9671891569779468`*^9, 3.9671955615117397`*^9, 3.967207466501668*^9, 
   3.967207785662535*^9, 3.967208336396673*^9, 3.9672102844523764`*^9, 
   3.9672572993060417`*^9, 3.9672589606734843`*^9, 3.9672592485346293`*^9, 
   3.9672627180363674`*^9, 3.96727754334603*^9, 3.967277824479417*^9, {
   3.967285305998621*^9, 3.967285340276767*^9}, 3.9672952656920476`*^9, 
   3.9672956136228924`*^9, 3.9673447228452797`*^9, 3.9673549232707233`*^9, 
   3.9673563948766747`*^9, 3.9673579526876926`*^9, 3.9673592550129237`*^9, {
   3.967367513046621*^9, 3.9673675380145607`*^9}, 3.967369211803015*^9, 
   3.9673728743617983`*^9, 3.9673729151174717`*^9, 3.9673730842029476`*^9, 
   3.9673786914027405`*^9, 3.967380657472867*^9, 3.9673815104573264`*^9, 
   3.9673831597778873`*^9, 3.9674322869965954`*^9, 3.9674335762210255`*^9, 
   3.967434898521329*^9, 3.967438580445326*^9, 3.967439090152341*^9, 
   3.967439684642065*^9, 3.967440720077816*^9, 3.967467789429615*^9, 
   3.9674689817831707`*^9, 3.9674694057780733`*^9, 3.9674707006883397`*^9, 
   3.967518381046862*^9, 3.967525342677394*^9, 3.9675254952236967`*^9, 
   3.9675256202975473`*^9, {3.967525673230225*^9, 3.967525676813292*^9}, 
   3.967527182897562*^9, 3.9675273841686063`*^9, {3.9675281126044044`*^9, 
   3.9675281346225853`*^9}, 3.9675461006936407`*^9, 3.9675464259442244`*^9, 
   3.967553897472827*^9, 3.9675555543194075`*^9, 3.9676396331662655`*^9, 
   3.9676417619647017`*^9, 3.967642849775675*^9, 3.967730108456292*^9, 
   3.967730789881282*^9, 3.967731286990759*^9, 3.967733208023759*^9, 
   3.967733298883297*^9, 3.9677338547561216`*^9, {3.9677351408906765`*^9, 
   3.9677351449329176`*^9}, 3.9677356253419514`*^9, 3.9677359545574627`*^9, 
   3.9677773054370546`*^9, 3.9677835289527807`*^9, 3.9677923165073776`*^9, 
   3.9677923514658413`*^9, 3.9677926106450124`*^9, 3.967792733059063*^9, 
   3.967793037653305*^9, 3.96780308688443*^9, 3.9679018023532004`*^9, 
   3.9679018645028534`*^9, 3.9679019106972837`*^9, 3.9679020197543125`*^9, 
   3.9679494097257805`*^9, 3.9679497902354584`*^9, 3.967951721266053*^9, 
   3.9679525728871145`*^9, 3.967953155733144*^9, 3.967963751719105*^9, 
   3.9679639679971733`*^9, 3.9679643114582195`*^9, 3.9679894671941752`*^9, 
   3.9679899034368167`*^9, 3.9680445376295586`*^9, 3.9680448541816998`*^9, 
   3.9680451411866827`*^9, 3.9680451867670484`*^9, 3.9680622127910137`*^9, 
   3.968979397043706*^9, 3.9690980290095477`*^9, 3.9690995319638667`*^9, 
   3.969105754989256*^9, 3.9691061006586704`*^9, 3.969106130868474*^9, 
   3.969108935171864*^9, 3.969114333334217*^9, 3.969194295944708*^9, {
   3.9691943436481247`*^9, 3.969194347962678*^9}, 3.969194693020862*^9, 
   3.969195710362544*^9, 3.9696830877952666`*^9, 3.9850815852702427`*^9},
 CellLabel->
  "Out[79]//MatrixForm=",ExpressionUUID->"b9420084-a7aa-bb40-aadb-\
e3f599283970"],

Cell[BoxData[
 RowBox[{"{", 
  RowBox[{
   RowBox[{"{", 
    RowBox[{"0.939998999196849`", ",", 
     RowBox[{"-", "0.8488420515208788`"}], ",", 
     RowBox[{"-", "0.24372473941022266`"}], ",", "0.1525677917342556`"}], 
    "}"}], ",", 
   RowBox[{"{", 
    RowBox[{
     RowBox[{"{", 
      RowBox[{
       RowBox[{"0.11564454351833277`", "\[VeryThinSpace]", "-", 
        RowBox[{"0.26555853725324247`", " ", "\[ImaginaryI]"}]}], ",", 
       RowBox[{"0.7239488892198113`", "\[VeryThinSpace]", "+", 
        RowBox[{"0.1979568586251949`", " ", "\[ImaginaryI]"}]}], ",", 
       RowBox[{
        RowBox[{"-", "0.04029828699685167`"}], "+", 
        RowBox[{"0.5661586028319955`", " ", "\[ImaginaryI]"}]}], ",", 
       RowBox[{
        RowBox[{"-", "0.1750901918196536`"}], "+", 
        RowBox[{"0.`", " ", "\[ImaginaryI]"}]}]}], "}"}], ",", 
     RowBox[{"{", 
      RowBox[{
       RowBox[{
        RowBox[{"-", "0.029509411746049763`"}], "+", 
        RowBox[{"0.10668403502272784`", " ", "\[ImaginaryI]"}]}], ",", 
       RowBox[{"0.1243796549639412`", "\[VeryThinSpace]", "-", 
        RowBox[{"0.03684653154628219`", " ", "\[ImaginaryI]"}]}], ",", 
       RowBox[{
        RowBox[{"-", "0.09688334730357673`"}], "+", 
        RowBox[{"0.19989632566865034`", " ", "\[ImaginaryI]"}]}], ",", 
       RowBox[{"0.9599868862818693`", "\[VeryThinSpace]", "+", 
        RowBox[{"0.`", " ", "\[ImaginaryI]"}]}]}], "}"}], ",", 
     RowBox[{"{", 
      RowBox[{
       RowBox[{
        RowBox[{"-", "0.17192781524130807`"}], "+", 
        RowBox[{"0.9125576208972614`", " ", "\[ImaginaryI]"}]}], ",", 
       RowBox[{"0.24038086596443298`", "\[VeryThinSpace]", "-", 
        RowBox[{"0.11249373773659405`", " ", "\[ImaginaryI]"}]}], ",", 
       RowBox[{
        RowBox[{"-", "0.13134611434931004`"}], "+", 
        RowBox[{"0.12936990059952364`", " ", "\[ImaginaryI]"}]}], ",", 
       RowBox[{
        RowBox[{"-", "0.1823547098408154`"}], "+", 
        RowBox[{"0.`", " ", "\[ImaginaryI]"}]}]}], "}"}], ",", 
     RowBox[{"{", 
      RowBox[{
       RowBox[{"0.1429703429286934`", "\[VeryThinSpace]", "+", 
        RowBox[{"0.14522950825351896`", " ", "\[ImaginaryI]"}]}], ",", 
       RowBox[{"0.42486897942329915`", "\[VeryThinSpace]", "+", 
        RowBox[{"0.4110129815915185`", " ", "\[ImaginaryI]"}]}], ",", 
       RowBox[{"0.5146038357785166`", "\[VeryThinSpace]", "-", 
        RowBox[{"0.5741864503539896`", " ", "\[ImaginaryI]"}]}], ",", 
       RowBox[{"0.12047971901639809`", "\[VeryThinSpace]", "+", 
        RowBox[{"0.`", " ", "\[ImaginaryI]"}]}]}], "}"}]}], "}"}]}], 
  "}"}]], "Output",
 CellChangeTimes->{{3.9668442577076244`*^9, 3.9668443024524612`*^9}, 
   3.9668444787252893`*^9, 3.9668541021162395`*^9, 3.9669388674646077`*^9, 
   3.9669389298899603`*^9, 3.9669394530325065`*^9, 3.9669399064870386`*^9, 
   3.96694061746731*^9, 3.967003623905393*^9, 3.967003978622225*^9, 
   3.967012123449001*^9, 3.967012606730871*^9, 3.967017792437193*^9, 
   3.9670215433606176`*^9, 3.967085555518496*^9, 3.967085933105022*^9, 
   3.9670861055929217`*^9, 3.9670884906913524`*^9, 3.9670887582027917`*^9, 
   3.9670931089373846`*^9, 3.967097348696093*^9, 3.967098585178983*^9, 
   3.967098930293214*^9, 3.9671145410764017`*^9, 3.967116674478983*^9, 
   3.967121194803193*^9, 3.9671243334329777`*^9, 3.9671723214965725`*^9, 
   3.9671727978566914`*^9, 3.9671758612672668`*^9, 3.9671762902681437`*^9, 
   3.9671802693437977`*^9, {3.9671882768449163`*^9, 3.967188283058841*^9}, 
   3.9671891569779468`*^9, 3.9671955615117397`*^9, 3.967207466501668*^9, 
   3.967207785662535*^9, 3.967208336396673*^9, 3.9672102844523764`*^9, 
   3.9672572993060417`*^9, 3.9672589606734843`*^9, 3.9672592485346293`*^9, 
   3.9672627180363674`*^9, 3.96727754334603*^9, 3.967277824479417*^9, {
   3.967285305998621*^9, 3.967285340276767*^9}, 3.9672952656920476`*^9, 
   3.9672956136228924`*^9, 3.9673447228452797`*^9, 3.9673549232707233`*^9, 
   3.9673563948766747`*^9, 3.9673579526876926`*^9, 3.9673592550129237`*^9, {
   3.967367513046621*^9, 3.9673675380145607`*^9}, 3.967369211803015*^9, 
   3.9673728743617983`*^9, 3.9673729151174717`*^9, 3.9673730842029476`*^9, 
   3.9673786914027405`*^9, 3.967380657472867*^9, 3.9673815104573264`*^9, 
   3.9673831597778873`*^9, 3.9674322869965954`*^9, 3.9674335762210255`*^9, 
   3.967434898521329*^9, 3.967438580445326*^9, 3.967439090152341*^9, 
   3.967439684642065*^9, 3.967440720077816*^9, 3.967467789429615*^9, 
   3.9674689817831707`*^9, 3.9674694057780733`*^9, 3.9674707006883397`*^9, 
   3.967518381046862*^9, 3.967525342677394*^9, 3.9675254952236967`*^9, 
   3.9675256202975473`*^9, {3.967525673230225*^9, 3.967525676813292*^9}, 
   3.967527182897562*^9, 3.9675273841686063`*^9, {3.9675281126044044`*^9, 
   3.9675281346225853`*^9}, 3.9675461006936407`*^9, 3.9675464259442244`*^9, 
   3.967553897472827*^9, 3.9675555543194075`*^9, 3.9676396331662655`*^9, 
   3.9676417619647017`*^9, 3.967642849775675*^9, 3.967730108456292*^9, 
   3.967730789881282*^9, 3.967731286990759*^9, 3.967733208023759*^9, 
   3.967733298883297*^9, 3.9677338547561216`*^9, {3.9677351408906765`*^9, 
   3.9677351449329176`*^9}, 3.9677356253419514`*^9, 3.9677359545574627`*^9, 
   3.9677773054370546`*^9, 3.9677835289527807`*^9, 3.9677923165073776`*^9, 
   3.9677923514658413`*^9, 3.9677926106450124`*^9, 3.967792733059063*^9, 
   3.967793037653305*^9, 3.96780308688443*^9, 3.9679018023532004`*^9, 
   3.9679018645028534`*^9, 3.9679019106972837`*^9, 3.9679020197543125`*^9, 
   3.9679494097257805`*^9, 3.9679497902354584`*^9, 3.967951721266053*^9, 
   3.9679525728871145`*^9, 3.967953155733144*^9, 3.967963751719105*^9, 
   3.9679639679971733`*^9, 3.9679643114582195`*^9, 3.9679894671941752`*^9, 
   3.9679899034368167`*^9, 3.9680445376295586`*^9, 3.9680448541816998`*^9, 
   3.9680451411866827`*^9, 3.9680451867670484`*^9, 3.9680622127910137`*^9, 
   3.968979397043706*^9, 3.9690980290095477`*^9, 3.9690995319638667`*^9, 
   3.969105754989256*^9, 3.9691061006586704`*^9, 3.969106130868474*^9, 
   3.969108935171864*^9, 3.969114333334217*^9, 3.969194295944708*^9, {
   3.9691943436481247`*^9, 3.969194347962678*^9}, 3.969194693020862*^9, 
   3.969195710362544*^9, 3.9696830877952666`*^9, 3.9850815852702427`*^9},
 CellLabel->"Out[80]=",ExpressionUUID->"688de52a-059a-8943-84b5-c86893091f0f"],

Cell[BoxData[
 RowBox[{"{", 
  RowBox[{
   RowBox[{"0.9999999999999984`", "\[VeryThinSpace]", "-", 
    RowBox[{"7.078362045332489`*^-18", " ", "\[ImaginaryI]"}]}], ",", 
   RowBox[{"0.9999999999999948`", "\[VeryThinSpace]", "+", 
    RowBox[{"9.414069667689777`*^-17", " ", "\[ImaginaryI]"}]}], ",", 
   RowBox[{"1.0000000000000067`", "\[VeryThinSpace]", "+", 
    RowBox[{"1.366090964415659`*^-16", " ", "\[ImaginaryI]"}]}], ",", 
   RowBox[{"0.9999999999999998`", "\[VeryThinSpace]", "-", 
    RowBox[{"4.155475455540353`*^-18", " ", "\[ImaginaryI]"}]}]}], 
  "}"}]], "Output",
 CellChangeTimes->{{3.9668442577076244`*^9, 3.9668443024524612`*^9}, 
   3.9668444787252893`*^9, 3.9668541021162395`*^9, 3.9669388674646077`*^9, 
   3.9669389298899603`*^9, 3.9669394530325065`*^9, 3.9669399064870386`*^9, 
   3.96694061746731*^9, 3.967003623905393*^9, 3.967003978622225*^9, 
   3.967012123449001*^9, 3.967012606730871*^9, 3.967017792437193*^9, 
   3.9670215433606176`*^9, 3.967085555518496*^9, 3.967085933105022*^9, 
   3.9670861055929217`*^9, 3.9670884906913524`*^9, 3.9670887582027917`*^9, 
   3.9670931089373846`*^9, 3.967097348696093*^9, 3.967098585178983*^9, 
   3.967098930293214*^9, 3.9671145410764017`*^9, 3.967116674478983*^9, 
   3.967121194803193*^9, 3.9671243334329777`*^9, 3.9671723214965725`*^9, 
   3.9671727978566914`*^9, 3.9671758612672668`*^9, 3.9671762902681437`*^9, 
   3.9671802693437977`*^9, {3.9671882768449163`*^9, 3.967188283058841*^9}, 
   3.9671891569779468`*^9, 3.9671955615117397`*^9, 3.967207466501668*^9, 
   3.967207785662535*^9, 3.967208336396673*^9, 3.9672102844523764`*^9, 
   3.9672572993060417`*^9, 3.9672589606734843`*^9, 3.9672592485346293`*^9, 
   3.9672627180363674`*^9, 3.96727754334603*^9, 3.967277824479417*^9, {
   3.967285305998621*^9, 3.967285340276767*^9}, 3.9672952656920476`*^9, 
   3.9672956136228924`*^9, 3.9673447228452797`*^9, 3.9673549232707233`*^9, 
   3.9673563948766747`*^9, 3.9673579526876926`*^9, 3.9673592550129237`*^9, {
   3.967367513046621*^9, 3.9673675380145607`*^9}, 3.967369211803015*^9, 
   3.9673728743617983`*^9, 3.9673729151174717`*^9, 3.9673730842029476`*^9, 
   3.9673786914027405`*^9, 3.967380657472867*^9, 3.9673815104573264`*^9, 
   3.9673831597778873`*^9, 3.9674322869965954`*^9, 3.9674335762210255`*^9, 
   3.967434898521329*^9, 3.967438580445326*^9, 3.967439090152341*^9, 
   3.967439684642065*^9, 3.967440720077816*^9, 3.967467789429615*^9, 
   3.9674689817831707`*^9, 3.9674694057780733`*^9, 3.9674707006883397`*^9, 
   3.967518381046862*^9, 3.967525342677394*^9, 3.9675254952236967`*^9, 
   3.9675256202975473`*^9, {3.967525673230225*^9, 3.967525676813292*^9}, 
   3.967527182897562*^9, 3.9675273841686063`*^9, {3.9675281126044044`*^9, 
   3.9675281346225853`*^9}, 3.9675461006936407`*^9, 3.9675464259442244`*^9, 
   3.967553897472827*^9, 3.9675555543194075`*^9, 3.9676396331662655`*^9, 
   3.9676417619647017`*^9, 3.967642849775675*^9, 3.967730108456292*^9, 
   3.967730789881282*^9, 3.967731286990759*^9, 3.967733208023759*^9, 
   3.967733298883297*^9, 3.9677338547561216`*^9, {3.9677351408906765`*^9, 
   3.9677351449329176`*^9}, 3.9677356253419514`*^9, 3.9677359545574627`*^9, 
   3.9677773054370546`*^9, 3.9677835289527807`*^9, 3.9677923165073776`*^9, 
   3.9677923514658413`*^9, 3.9677926106450124`*^9, 3.967792733059063*^9, 
   3.967793037653305*^9, 3.96780308688443*^9, 3.9679018023532004`*^9, 
   3.9679018645028534`*^9, 3.9679019106972837`*^9, 3.9679020197543125`*^9, 
   3.9679494097257805`*^9, 3.9679497902354584`*^9, 3.967951721266053*^9, 
   3.9679525728871145`*^9, 3.967953155733144*^9, 3.967963751719105*^9, 
   3.9679639679971733`*^9, 3.9679643114582195`*^9, 3.9679894671941752`*^9, 
   3.9679899034368167`*^9, 3.9680445376295586`*^9, 3.9680448541816998`*^9, 
   3.9680451411866827`*^9, 3.9680451867670484`*^9, 3.9680622127910137`*^9, 
   3.968979397043706*^9, 3.9690980290095477`*^9, 3.9690995319638667`*^9, 
   3.969105754989256*^9, 3.9691061006586704`*^9, 3.969106130868474*^9, 
   3.969108935171864*^9, 3.969114333334217*^9, 3.969194295944708*^9, {
   3.9691943436481247`*^9, 3.969194347962678*^9}, 3.969194693020862*^9, 
   3.969195710362544*^9, 3.9696830877952666`*^9, 3.9850815852702427`*^9},
 CellLabel->"Out[81]=",ExpressionUUID->"c6132d1a-75cf-ab47-99e3-e6d529dc3f83"],

Cell[BoxData[
 TagBox[
  RowBox[{"(", "\[NoBreak]", GridBox[{
     {
      RowBox[{"-", "0.1819940202108586`"}], 
      RowBox[{
       RowBox[{"-", "0.09012736516053599`"}], "+", 
       RowBox[{"0.2635827302373657`", " ", "\[ImaginaryI]"}]}]},
     {
      RowBox[{
       RowBox[{"-", "0.09012736516053599`"}], "-", 
       RowBox[{"0.2635827302373657`", " ", "\[ImaginaryI]"}]}], 
      "0.1819940202108586`"}
    },
    GridBoxAlignment->{"Columns" -> {{Center}}, "Rows" -> {{Baseline}}},
    GridBoxSpacings->{"Columns" -> {
        Offset[0.27999999999999997`], {
         Offset[0.7]}, 
        Offset[0.27999999999999997`]}, "Rows" -> {
        Offset[0.2], {
         Offset[0.4]}, 
        Offset[0.2]}}], "\[NoBreak]", ")"}],
  Function[BoxForm`e$, 
   MatrixForm[BoxForm`e$]]]], "Output",
 CellChangeTimes->{{3.9668442577076244`*^9, 3.9668443024524612`*^9}, 
   3.9668444787252893`*^9, 3.9668541021162395`*^9, 3.9669388674646077`*^9, 
   3.9669389298899603`*^9, 3.9669394530325065`*^9, 3.9669399064870386`*^9, 
   3.96694061746731*^9, 3.967003623905393*^9, 3.967003978622225*^9, 
   3.967012123449001*^9, 3.967012606730871*^9, 3.967017792437193*^9, 
   3.9670215433606176`*^9, 3.967085555518496*^9, 3.967085933105022*^9, 
   3.9670861055929217`*^9, 3.9670884906913524`*^9, 3.9670887582027917`*^9, 
   3.9670931089373846`*^9, 3.967097348696093*^9, 3.967098585178983*^9, 
   3.967098930293214*^9, 3.9671145410764017`*^9, 3.967116674478983*^9, 
   3.967121194803193*^9, 3.9671243334329777`*^9, 3.9671723214965725`*^9, 
   3.9671727978566914`*^9, 3.9671758612672668`*^9, 3.9671762902681437`*^9, 
   3.9671802693437977`*^9, {3.9671882768449163`*^9, 3.967188283058841*^9}, 
   3.9671891569779468`*^9, 3.9671955615117397`*^9, 3.967207466501668*^9, 
   3.967207785662535*^9, 3.967208336396673*^9, 3.9672102844523764`*^9, 
   3.9672572993060417`*^9, 3.9672589606734843`*^9, 3.9672592485346293`*^9, 
   3.9672627180363674`*^9, 3.96727754334603*^9, 3.967277824479417*^9, {
   3.967285305998621*^9, 3.967285340276767*^9}, 3.9672952656920476`*^9, 
   3.9672956136228924`*^9, 3.9673447228452797`*^9, 3.9673549232707233`*^9, 
   3.9673563948766747`*^9, 3.9673579526876926`*^9, 3.9673592550129237`*^9, {
   3.967367513046621*^9, 3.9673675380145607`*^9}, 3.967369211803015*^9, 
   3.9673728743617983`*^9, 3.9673729151174717`*^9, 3.9673730842029476`*^9, 
   3.9673786914027405`*^9, 3.967380657472867*^9, 3.9673815104573264`*^9, 
   3.9673831597778873`*^9, 3.9674322869965954`*^9, 3.9674335762210255`*^9, 
   3.967434898521329*^9, 3.967438580445326*^9, 3.967439090152341*^9, 
   3.967439684642065*^9, 3.967440720077816*^9, 3.967467789429615*^9, 
   3.9674689817831707`*^9, 3.9674694057780733`*^9, 3.9674707006883397`*^9, 
   3.967518381046862*^9, 3.967525342677394*^9, 3.9675254952236967`*^9, 
   3.9675256202975473`*^9, {3.967525673230225*^9, 3.967525676813292*^9}, 
   3.967527182897562*^9, 3.9675273841686063`*^9, {3.9675281126044044`*^9, 
   3.9675281346225853`*^9}, 3.9675461006936407`*^9, 3.9675464259442244`*^9, 
   3.967553897472827*^9, 3.9675555543194075`*^9, 3.9676396331662655`*^9, 
   3.9676417619647017`*^9, 3.967642849775675*^9, 3.967730108456292*^9, 
   3.967730789881282*^9, 3.967731286990759*^9, 3.967733208023759*^9, 
   3.967733298883297*^9, 3.9677338547561216`*^9, {3.9677351408906765`*^9, 
   3.9677351449329176`*^9}, 3.9677356253419514`*^9, 3.9677359545574627`*^9, 
   3.9677773054370546`*^9, 3.9677835289527807`*^9, 3.9677923165073776`*^9, 
   3.9677923514658413`*^9, 3.9677926106450124`*^9, 3.967792733059063*^9, 
   3.967793037653305*^9, 3.96780308688443*^9, 3.9679018023532004`*^9, 
   3.9679018645028534`*^9, 3.9679019106972837`*^9, 3.9679020197543125`*^9, 
   3.9679494097257805`*^9, 3.9679497902354584`*^9, 3.967951721266053*^9, 
   3.9679525728871145`*^9, 3.967953155733144*^9, 3.967963751719105*^9, 
   3.9679639679971733`*^9, 3.9679643114582195`*^9, 3.9679894671941752`*^9, 
   3.9679899034368167`*^9, 3.9680445376295586`*^9, 3.9680448541816998`*^9, 
   3.9680451411866827`*^9, 3.9680451867670484`*^9, 3.9680622127910137`*^9, 
   3.968979397043706*^9, 3.9690980290095477`*^9, 3.9690995319638667`*^9, 
   3.969105754989256*^9, 3.9691061006586704`*^9, 3.969106130868474*^9, 
   3.969108935171864*^9, 3.969114333334217*^9, 3.969194295944708*^9, {
   3.9691943436481247`*^9, 3.969194347962678*^9}, 3.969194693020862*^9, 
   3.969195710362544*^9, 3.9696830877952666`*^9, 3.9850815852702427`*^9},
 CellLabel->
  "Out[82]//MatrixForm=",ExpressionUUID->"89eaba99-43f7-5647-800b-\
fd01fc9ec986"],

Cell[BoxData[
 RowBox[{"{", 
  RowBox[{
   RowBox[{"{", 
    RowBox[{
     RowBox[{"-", "0.33274708266591146`"}], ",", "0.3327470826659114`"}], 
    "}"}], ",", 
   RowBox[{"{", 
    RowBox[{
     RowBox[{"{", 
      RowBox[{
       RowBox[{"0.2845453396736273`", "\[VeryThinSpace]", "-", 
        RowBox[{"0.8321694235030631`", " ", "\[ImaginaryI]"}]}], ",", 
       RowBox[{"0.47594957743084476`", "\[VeryThinSpace]", "+", 
        RowBox[{"0.`", " ", "\[ImaginaryI]"}]}]}], "}"}], ",", 
     RowBox[{"{", 
      RowBox[{
       RowBox[{"0.15398915093061727`", "\[VeryThinSpace]", "-", 
        RowBox[{"0.4503502433132099`", " ", "\[ImaginaryI]"}]}], ",", 
       RowBox[{
        RowBox[{"-", "0.8794725690681888`"}], "+", 
        RowBox[{"0.`", " ", "\[ImaginaryI]"}]}]}], "}"}]}], "}"}]}], 
  "}"}]], "Output",
 CellChangeTimes->{{3.9668442577076244`*^9, 3.9668443024524612`*^9}, 
   3.9668444787252893`*^9, 3.9668541021162395`*^9, 3.9669388674646077`*^9, 
   3.9669389298899603`*^9, 3.9669394530325065`*^9, 3.9669399064870386`*^9, 
   3.96694061746731*^9, 3.967003623905393*^9, 3.967003978622225*^9, 
   3.967012123449001*^9, 3.967012606730871*^9, 3.967017792437193*^9, 
   3.9670215433606176`*^9, 3.967085555518496*^9, 3.967085933105022*^9, 
   3.9670861055929217`*^9, 3.9670884906913524`*^9, 3.9670887582027917`*^9, 
   3.9670931089373846`*^9, 3.967097348696093*^9, 3.967098585178983*^9, 
   3.967098930293214*^9, 3.9671145410764017`*^9, 3.967116674478983*^9, 
   3.967121194803193*^9, 3.9671243334329777`*^9, 3.9671723214965725`*^9, 
   3.9671727978566914`*^9, 3.9671758612672668`*^9, 3.9671762902681437`*^9, 
   3.9671802693437977`*^9, {3.9671882768449163`*^9, 3.967188283058841*^9}, 
   3.9671891569779468`*^9, 3.9671955615117397`*^9, 3.967207466501668*^9, 
   3.967207785662535*^9, 3.967208336396673*^9, 3.9672102844523764`*^9, 
   3.9672572993060417`*^9, 3.9672589606734843`*^9, 3.9672592485346293`*^9, 
   3.9672627180363674`*^9, 3.96727754334603*^9, 3.967277824479417*^9, {
   3.967285305998621*^9, 3.967285340276767*^9}, 3.9672952656920476`*^9, 
   3.9672956136228924`*^9, 3.9673447228452797`*^9, 3.9673549232707233`*^9, 
   3.9673563948766747`*^9, 3.9673579526876926`*^9, 3.9673592550129237`*^9, {
   3.967367513046621*^9, 3.9673675380145607`*^9}, 3.967369211803015*^9, 
   3.9673728743617983`*^9, 3.9673729151174717`*^9, 3.9673730842029476`*^9, 
   3.9673786914027405`*^9, 3.967380657472867*^9, 3.9673815104573264`*^9, 
   3.9673831597778873`*^9, 3.9674322869965954`*^9, 3.9674335762210255`*^9, 
   3.967434898521329*^9, 3.967438580445326*^9, 3.967439090152341*^9, 
   3.967439684642065*^9, 3.967440720077816*^9, 3.967467789429615*^9, 
   3.9674689817831707`*^9, 3.9674694057780733`*^9, 3.9674707006883397`*^9, 
   3.967518381046862*^9, 3.967525342677394*^9, 3.9675254952236967`*^9, 
   3.9675256202975473`*^9, {3.967525673230225*^9, 3.967525676813292*^9}, 
   3.967527182897562*^9, 3.9675273841686063`*^9, {3.9675281126044044`*^9, 
   3.9675281346225853`*^9}, 3.9675461006936407`*^9, 3.9675464259442244`*^9, 
   3.967553897472827*^9, 3.9675555543194075`*^9, 3.9676396331662655`*^9, 
   3.9676417619647017`*^9, 3.967642849775675*^9, 3.967730108456292*^9, 
   3.967730789881282*^9, 3.967731286990759*^9, 3.967733208023759*^9, 
   3.967733298883297*^9, 3.9677338547561216`*^9, {3.9677351408906765`*^9, 
   3.9677351449329176`*^9}, 3.9677356253419514`*^9, 3.9677359545574627`*^9, 
   3.9677773054370546`*^9, 3.9677835289527807`*^9, 3.9677923165073776`*^9, 
   3.9677923514658413`*^9, 3.9677926106450124`*^9, 3.967792733059063*^9, 
   3.967793037653305*^9, 3.96780308688443*^9, 3.9679018023532004`*^9, 
   3.9679018645028534`*^9, 3.9679019106972837`*^9, 3.9679020197543125`*^9, 
   3.9679494097257805`*^9, 3.9679497902354584`*^9, 3.967951721266053*^9, 
   3.9679525728871145`*^9, 3.967953155733144*^9, 3.967963751719105*^9, 
   3.9679639679971733`*^9, 3.9679643114582195`*^9, 3.9679894671941752`*^9, 
   3.9679899034368167`*^9, 3.9680445376295586`*^9, 3.9680448541816998`*^9, 
   3.9680451411866827`*^9, 3.9680451867670484`*^9, 3.9680622127910137`*^9, 
   3.968979397043706*^9, 3.9690980290095477`*^9, 3.9690995319638667`*^9, 
   3.969105754989256*^9, 3.9691061006586704`*^9, 3.969106130868474*^9, 
   3.969108935171864*^9, 3.969114333334217*^9, 3.969194295944708*^9, {
   3.9691943436481247`*^9, 3.969194347962678*^9}, 3.969194693020862*^9, 
   3.969195710362544*^9, 3.9696830877952666`*^9, 3.9850815852702427`*^9},
 CellLabel->"Out[83]=",ExpressionUUID->"bf877286-2416-ce4a-9270-8214bb2ff5bb"],

Cell[BoxData[
 RowBox[{"{", 
  RowBox[{
   RowBox[{"{", 
    RowBox[{"0.939998999196849`", ",", 
     RowBox[{"-", "0.8488420515208788`"}], ",", 
     RowBox[{"-", "0.24372473941022266`"}], ",", "0.1525677917342556`"}], 
    "}"}], ",", 
   RowBox[{"{", 
    RowBox[{"0.33274708266591146`", ",", 
     RowBox[{"-", "0.3327470826659114`"}]}], "}"}]}], "}"}]], "Output",
 CellChangeTimes->{{3.9668442577076244`*^9, 3.9668443024524612`*^9}, 
   3.9668444787252893`*^9, 3.9668541021162395`*^9, 3.9669388674646077`*^9, 
   3.9669389298899603`*^9, 3.9669394530325065`*^9, 3.9669399064870386`*^9, 
   3.96694061746731*^9, 3.967003623905393*^9, 3.967003978622225*^9, 
   3.967012123449001*^9, 3.967012606730871*^9, 3.967017792437193*^9, 
   3.9670215433606176`*^9, 3.967085555518496*^9, 3.967085933105022*^9, 
   3.9670861055929217`*^9, 3.9670884906913524`*^9, 3.9670887582027917`*^9, 
   3.9670931089373846`*^9, 3.967097348696093*^9, 3.967098585178983*^9, 
   3.967098930293214*^9, 3.9671145410764017`*^9, 3.967116674478983*^9, 
   3.967121194803193*^9, 3.9671243334329777`*^9, 3.9671723214965725`*^9, 
   3.9671727978566914`*^9, 3.9671758612672668`*^9, 3.9671762902681437`*^9, 
   3.9671802693437977`*^9, {3.9671882768449163`*^9, 3.967188283058841*^9}, 
   3.9671891569779468`*^9, 3.9671955615117397`*^9, 3.967207466501668*^9, 
   3.967207785662535*^9, 3.967208336396673*^9, 3.9672102844523764`*^9, 
   3.9672572993060417`*^9, 3.9672589606734843`*^9, 3.9672592485346293`*^9, 
   3.9672627180363674`*^9, 3.96727754334603*^9, 3.967277824479417*^9, {
   3.967285305998621*^9, 3.967285340276767*^9}, 3.9672952656920476`*^9, 
   3.9672956136228924`*^9, 3.9673447228452797`*^9, 3.9673549232707233`*^9, 
   3.9673563948766747`*^9, 3.9673579526876926`*^9, 3.9673592550129237`*^9, {
   3.967367513046621*^9, 3.9673675380145607`*^9}, 3.967369211803015*^9, 
   3.9673728743617983`*^9, 3.9673729151174717`*^9, 3.9673730842029476`*^9, 
   3.9673786914027405`*^9, 3.967380657472867*^9, 3.9673815104573264`*^9, 
   3.9673831597778873`*^9, 3.9674322869965954`*^9, 3.9674335762210255`*^9, 
   3.967434898521329*^9, 3.967438580445326*^9, 3.967439090152341*^9, 
   3.967439684642065*^9, 3.967440720077816*^9, 3.967467789429615*^9, 
   3.9674689817831707`*^9, 3.9674694057780733`*^9, 3.9674707006883397`*^9, 
   3.967518381046862*^9, 3.967525342677394*^9, 3.9675254952236967`*^9, 
   3.9675256202975473`*^9, {3.967525673230225*^9, 3.967525676813292*^9}, 
   3.967527182897562*^9, 3.9675273841686063`*^9, {3.9675281126044044`*^9, 
   3.9675281346225853`*^9}, 3.9675461006936407`*^9, 3.9675464259442244`*^9, 
   3.967553897472827*^9, 3.9675555543194075`*^9, 3.9676396331662655`*^9, 
   3.9676417619647017`*^9, 3.967642849775675*^9, 3.967730108456292*^9, 
   3.967730789881282*^9, 3.967731286990759*^9, 3.967733208023759*^9, 
   3.967733298883297*^9, 3.9677338547561216`*^9, {3.9677351408906765`*^9, 
   3.9677351449329176`*^9}, 3.9677356253419514`*^9, 3.9677359545574627`*^9, 
   3.9677773054370546`*^9, 3.9677835289527807`*^9, 3.9677923165073776`*^9, 
   3.9677923514658413`*^9, 3.9677926106450124`*^9, 3.967792733059063*^9, 
   3.967793037653305*^9, 3.96780308688443*^9, 3.9679018023532004`*^9, 
   3.9679018645028534`*^9, 3.9679019106972837`*^9, 3.9679020197543125`*^9, 
   3.9679494097257805`*^9, 3.9679497902354584`*^9, 3.967951721266053*^9, 
   3.9679525728871145`*^9, 3.967953155733144*^9, 3.967963751719105*^9, 
   3.9679639679971733`*^9, 3.9679643114582195`*^9, 3.9679894671941752`*^9, 
   3.9679899034368167`*^9, 3.9680445376295586`*^9, 3.9680448541816998`*^9, 
   3.9680451411866827`*^9, 3.9680451867670484`*^9, 3.9680622127910137`*^9, 
   3.968979397043706*^9, 3.9690980290095477`*^9, 3.9690995319638667`*^9, 
   3.969105754989256*^9, 3.9691061006586704`*^9, 3.969106130868474*^9, 
   3.969108935171864*^9, 3.969114333334217*^9, 3.969194295944708*^9, {
   3.9691943436481247`*^9, 3.969194347962678*^9}, 3.969194693020862*^9, 
   3.969195710362544*^9, 3.9696830877952666`*^9, 3.985081585286167*^9},
 CellLabel->"Out[84]=",ExpressionUUID->"216b8731-23ce-9d4e-a320-6ee608aae122"],

Cell[BoxData[
 RowBox[{"{", 
  RowBox[{
   RowBox[{"-", "1.1815891341867901`"}], ",", 
   RowBox[{"-", "0.576471822076134`"}], ",", 
   RowBox[{"-", "0.5160949688549673`"}], ",", 
   RowBox[{"-", "0.1801792909316558`"}], ",", "0.08902234325568881`", ",", 
   "0.4853148744001671`", ",", "0.6072519165309376`", ",", 
   "1.2727460818627605`"}], "}"}]], "Output",
 CellChangeTimes->{{3.9668442577076244`*^9, 3.9668443024524612`*^9}, 
   3.9668444787252893`*^9, 3.9668541021162395`*^9, 3.9669388674646077`*^9, 
   3.9669389298899603`*^9, 3.9669394530325065`*^9, 3.9669399064870386`*^9, 
   3.96694061746731*^9, 3.967003623905393*^9, 3.967003978622225*^9, 
   3.967012123449001*^9, 3.967012606730871*^9, 3.967017792437193*^9, 
   3.9670215433606176`*^9, 3.967085555518496*^9, 3.967085933105022*^9, 
   3.9670861055929217`*^9, 3.9670884906913524`*^9, 3.9670887582027917`*^9, 
   3.9670931089373846`*^9, 3.967097348696093*^9, 3.967098585178983*^9, 
   3.967098930293214*^9, 3.9671145410764017`*^9, 3.967116674478983*^9, 
   3.967121194803193*^9, 3.9671243334329777`*^9, 3.9671723214965725`*^9, 
   3.9671727978566914`*^9, 3.9671758612672668`*^9, 3.9671762902681437`*^9, 
   3.9671802693437977`*^9, {3.9671882768449163`*^9, 3.967188283058841*^9}, 
   3.9671891569779468`*^9, 3.9671955615117397`*^9, 3.967207466501668*^9, 
   3.967207785662535*^9, 3.967208336396673*^9, 3.9672102844523764`*^9, 
   3.9672572993060417`*^9, 3.9672589606734843`*^9, 3.9672592485346293`*^9, 
   3.9672627180363674`*^9, 3.96727754334603*^9, 3.967277824479417*^9, {
   3.967285305998621*^9, 3.967285340276767*^9}, 3.9672952656920476`*^9, 
   3.9672956136228924`*^9, 3.9673447228452797`*^9, 3.9673549232707233`*^9, 
   3.9673563948766747`*^9, 3.9673579526876926`*^9, 3.9673592550129237`*^9, {
   3.967367513046621*^9, 3.9673675380145607`*^9}, 3.967369211803015*^9, 
   3.9673728743617983`*^9, 3.9673729151174717`*^9, 3.9673730842029476`*^9, 
   3.9673786914027405`*^9, 3.967380657472867*^9, 3.9673815104573264`*^9, 
   3.9673831597778873`*^9, 3.9674322869965954`*^9, 3.9674335762210255`*^9, 
   3.967434898521329*^9, 3.967438580445326*^9, 3.967439090152341*^9, 
   3.967439684642065*^9, 3.967440720077816*^9, 3.967467789429615*^9, 
   3.9674689817831707`*^9, 3.9674694057780733`*^9, 3.9674707006883397`*^9, 
   3.967518381046862*^9, 3.967525342677394*^9, 3.9675254952236967`*^9, 
   3.9675256202975473`*^9, {3.967525673230225*^9, 3.967525676813292*^9}, 
   3.967527182897562*^9, 3.9675273841686063`*^9, {3.9675281126044044`*^9, 
   3.9675281346225853`*^9}, 3.9675461006936407`*^9, 3.9675464259442244`*^9, 
   3.967553897472827*^9, 3.9675555543194075`*^9, 3.9676396331662655`*^9, 
   3.9676417619647017`*^9, 3.967642849775675*^9, 3.967730108456292*^9, 
   3.967730789881282*^9, 3.967731286990759*^9, 3.967733208023759*^9, 
   3.967733298883297*^9, 3.9677338547561216`*^9, {3.9677351408906765`*^9, 
   3.9677351449329176`*^9}, 3.9677356253419514`*^9, 3.9677359545574627`*^9, 
   3.9677773054370546`*^9, 3.9677835289527807`*^9, 3.9677923165073776`*^9, 
   3.9677923514658413`*^9, 3.9677926106450124`*^9, 3.967792733059063*^9, 
   3.967793037653305*^9, 3.96780308688443*^9, 3.9679018023532004`*^9, 
   3.9679018645028534`*^9, 3.9679019106972837`*^9, 3.9679020197543125`*^9, 
   3.9679494097257805`*^9, 3.9679497902354584`*^9, 3.967951721266053*^9, 
   3.9679525728871145`*^9, 3.967953155733144*^9, 3.967963751719105*^9, 
   3.9679639679971733`*^9, 3.9679643114582195`*^9, 3.9679894671941752`*^9, 
   3.9679899034368167`*^9, 3.9680445376295586`*^9, 3.9680448541816998`*^9, 
   3.9680451411866827`*^9, 3.9680451867670484`*^9, 3.9680622127910137`*^9, 
   3.968979397043706*^9, 3.9690980290095477`*^9, 3.9690995319638667`*^9, 
   3.969105754989256*^9, 3.9691061006586704`*^9, 3.969106130868474*^9, 
   3.969108935171864*^9, 3.969114333334217*^9, 3.969194295944708*^9, {
   3.9691943436481247`*^9, 3.969194347962678*^9}, 3.969194693020862*^9, 
   3.969195710362544*^9, 3.9696830877952666`*^9, 3.985081585286167*^9},
 CellLabel->"Out[85]=",ExpressionUUID->"1320e962-8dce-f547-a393-cefd84e6ddea"],

Cell[BoxData[
 RowBox[{"{", 
  RowBox[{
   RowBox[{"-", "1.1815891341867915`"}], ",", 
   RowBox[{"-", "0.5764718220761353`"}], ",", 
   RowBox[{"-", "0.5160949688549685`"}], ",", 
   RowBox[{"-", "0.18017929093165674`"}], ",", "0.08902234325568742`", ",", 
   "0.4853148744001661`", ",", "0.6072519165309378`", ",", 
   "1.2727460818627607`"}], "}"}]], "Output",
 CellChangeTimes->{{3.9668442577076244`*^9, 3.9668443024524612`*^9}, 
   3.9668444787252893`*^9, 3.9668541021162395`*^9, 3.9669388674646077`*^9, 
   3.9669389298899603`*^9, 3.9669394530325065`*^9, 3.9669399064870386`*^9, 
   3.96694061746731*^9, 3.967003623905393*^9, 3.967003978622225*^9, 
   3.967012123449001*^9, 3.967012606730871*^9, 3.967017792437193*^9, 
   3.9670215433606176`*^9, 3.967085555518496*^9, 3.967085933105022*^9, 
   3.9670861055929217`*^9, 3.9670884906913524`*^9, 3.9670887582027917`*^9, 
   3.9670931089373846`*^9, 3.967097348696093*^9, 3.967098585178983*^9, 
   3.967098930293214*^9, 3.9671145410764017`*^9, 3.967116674478983*^9, 
   3.967121194803193*^9, 3.9671243334329777`*^9, 3.9671723214965725`*^9, 
   3.9671727978566914`*^9, 3.9671758612672668`*^9, 3.9671762902681437`*^9, 
   3.9671802693437977`*^9, {3.9671882768449163`*^9, 3.967188283058841*^9}, 
   3.9671891569779468`*^9, 3.9671955615117397`*^9, 3.967207466501668*^9, 
   3.967207785662535*^9, 3.967208336396673*^9, 3.9672102844523764`*^9, 
   3.9672572993060417`*^9, 3.9672589606734843`*^9, 3.9672592485346293`*^9, 
   3.9672627180363674`*^9, 3.96727754334603*^9, 3.967277824479417*^9, {
   3.967285305998621*^9, 3.967285340276767*^9}, 3.9672952656920476`*^9, 
   3.9672956136228924`*^9, 3.9673447228452797`*^9, 3.9673549232707233`*^9, 
   3.9673563948766747`*^9, 3.9673579526876926`*^9, 3.9673592550129237`*^9, {
   3.967367513046621*^9, 3.9673675380145607`*^9}, 3.967369211803015*^9, 
   3.9673728743617983`*^9, 3.9673729151174717`*^9, 3.9673730842029476`*^9, 
   3.9673786914027405`*^9, 3.967380657472867*^9, 3.9673815104573264`*^9, 
   3.9673831597778873`*^9, 3.9674322869965954`*^9, 3.9674335762210255`*^9, 
   3.967434898521329*^9, 3.967438580445326*^9, 3.967439090152341*^9, 
   3.967439684642065*^9, 3.967440720077816*^9, 3.967467789429615*^9, 
   3.9674689817831707`*^9, 3.9674694057780733`*^9, 3.9674707006883397`*^9, 
   3.967518381046862*^9, 3.967525342677394*^9, 3.9675254952236967`*^9, 
   3.9675256202975473`*^9, {3.967525673230225*^9, 3.967525676813292*^9}, 
   3.967527182897562*^9, 3.9675273841686063`*^9, {3.9675281126044044`*^9, 
   3.9675281346225853`*^9}, 3.9675461006936407`*^9, 3.9675464259442244`*^9, 
   3.967553897472827*^9, 3.9675555543194075`*^9, 3.9676396331662655`*^9, 
   3.9676417619647017`*^9, 3.967642849775675*^9, 3.967730108456292*^9, 
   3.967730789881282*^9, 3.967731286990759*^9, 3.967733208023759*^9, 
   3.967733298883297*^9, 3.9677338547561216`*^9, {3.9677351408906765`*^9, 
   3.9677351449329176`*^9}, 3.9677356253419514`*^9, 3.9677359545574627`*^9, 
   3.9677773054370546`*^9, 3.9677835289527807`*^9, 3.9677923165073776`*^9, 
   3.9677923514658413`*^9, 3.9677926106450124`*^9, 3.967792733059063*^9, 
   3.967793037653305*^9, 3.96780308688443*^9, 3.9679018023532004`*^9, 
   3.9679018645028534`*^9, 3.9679019106972837`*^9, 3.9679020197543125`*^9, 
   3.9679494097257805`*^9, 3.9679497902354584`*^9, 3.967951721266053*^9, 
   3.9679525728871145`*^9, 3.967953155733144*^9, 3.967963751719105*^9, 
   3.9679639679971733`*^9, 3.9679643114582195`*^9, 3.9679894671941752`*^9, 
   3.9679899034368167`*^9, 3.9680445376295586`*^9, 3.9680448541816998`*^9, 
   3.9680451411866827`*^9, 3.9680451867670484`*^9, 3.9680622127910137`*^9, 
   3.968979397043706*^9, 3.9690980290095477`*^9, 3.9690995319638667`*^9, 
   3.969105754989256*^9, 3.9691061006586704`*^9, 3.969106130868474*^9, 
   3.969108935171864*^9, 3.969114333334217*^9, 3.969194295944708*^9, {
   3.9691943436481247`*^9, 3.969194347962678*^9}, 3.969194693020862*^9, 
   3.969195710362544*^9, 3.9696830877952666`*^9, 3.985081585286167*^9},
 CellLabel->"Out[86]=",ExpressionUUID->"2b44776a-3399-bd47-b5dc-6431ac88f5d4"]
}, Open  ]],

Cell[CellGroupData[{

Cell[BoxData[
 RowBox[{"\[IndentingNewLine]", 
  RowBox[{"(*", " ", 
   RowBox[{
   "All", " ", "polarizations", " ", "calculater", " ", "using", " ", 
    "eigentates"}], " ", "*)"}], "\[IndentingNewLine]", "\[IndentingNewLine]",
   "\[IndentingNewLine]", "\[IndentingNewLine]", 
  RowBox[{
   RowBox[{
    RowBox[{
     RowBox[{"PolLinCirc", "[", 
      RowBox[{"ie_", ",", "ig_"}], "]"}], ":=", 
     RowBox[{"Module", "[", 
      RowBox[{
       RowBox[{"{", 
        RowBox[{
        "e", ",", "g", ",", "ce", ",", "Aplus1", ",", "A0", ",", "Aminus1", ",",
          "II", ",", "CC", ",", "ICartMatrix", ",", "MR", ",", "MI", ",", "G",
          ",", "fE", ",", "PCircL", ",", "PCircR", ",", "PLinB", ",", 
         "PLinE"}], "}"}], ",", 
       RowBox[{"(*", 
        RowBox[{
         RowBox[{"--", 
          RowBox[{"-", 
           RowBox[{"stany", "--"}]}]}], "-"}], "*)"}], 
       RowBox[{
        RowBox[{
         RowBox[{
          RowBox[{
           RowBox[{"e", "[", 
            RowBox[{"3", "/", "2"}], "]"}], "=", 
           RowBox[{"eiH32", "[", 
            RowBox[{"[", 
             RowBox[{"2", ",", "ie", ",", "1"}], "]"}], "]"}]}], ";", 
          "\[IndentingNewLine]", 
          RowBox[{
           RowBox[{"e", "[", 
            RowBox[{"1", "/", "2"}], "]"}], "=", 
           RowBox[{"eiH32", "[", 
            RowBox[{"[", 
             RowBox[{"2", ",", "ie", ",", "2"}], "]"}], "]"}]}], ";", 
          "\[IndentingNewLine]", 
          RowBox[{
           RowBox[{"e", "[", 
            RowBox[{
             RowBox[{"-", "1"}], "/", "2"}], "]"}], "=", 
           RowBox[{"eiH32", "[", 
            RowBox[{"[", 
             RowBox[{"2", ",", "ie", ",", "3"}], "]"}], "]"}]}], ";", 
          "\[IndentingNewLine]", 
          RowBox[{
           RowBox[{"e", "[", 
            RowBox[{
             RowBox[{"-", "3"}], "/", "2"}], "]"}], "=", 
           RowBox[{"eiH32", "[", 
            RowBox[{"[", 
             RowBox[{"2", ",", "ie", ",", "4"}], "]"}], "]"}]}], ";", 
          "\[IndentingNewLine]", 
          RowBox[{
           RowBox[{"g", "[", 
            RowBox[{"1", "/", "2"}], "]"}], "=", 
           RowBox[{"eiH12", "[", 
            RowBox[{"[", 
             RowBox[{"2", ",", "ig", ",", "1"}], "]"}], "]"}]}], ";", 
          "\[IndentingNewLine]", 
          RowBox[{
           RowBox[{"g", "[", 
            RowBox[{
             RowBox[{"-", "1"}], "/", "2"}], "]"}], "=", 
           RowBox[{"eiH12", "[", 
            RowBox[{"[", 
             RowBox[{"2", ",", "ig", ",", "2"}], "]"}], "]"}]}], ";", 
          "\[IndentingNewLine]", 
          RowBox[{"(*", 
           RowBox[{
            RowBox[{
             RowBox[{"--", 
              RowBox[{"-", "amplitudy"}]}], " ", 
             RowBox[{"sferyczne", "--"}]}], "-"}], "*)"}], 
          RowBox[{"Aplus1", "=", 
           RowBox[{
            RowBox[{
             RowBox[{"(", 
              RowBox[{
               RowBox[{"Conjugate", "[", 
                RowBox[{"g", "[", 
                 RowBox[{
                  RowBox[{"-", "1"}], "/", "2"}], "]"}], "]"}], "*", 
               RowBox[{"e", "[", 
                RowBox[{
                 RowBox[{"-", "3"}], "/", "2"}], "]"}]}], ")"}], "/", 
             RowBox[{"Sqrt", "[", "2", "]"}]}], "+", 
            RowBox[{
             RowBox[{"(", 
              RowBox[{
               RowBox[{"Conjugate", "[", 
                RowBox[{"g", "[", 
                 RowBox[{"1", "/", "2"}], "]"}], "]"}], "*", 
               RowBox[{"e", "[", 
                RowBox[{
                 RowBox[{"-", "1"}], "/", "2"}], "]"}]}], ")"}], "/", 
             RowBox[{"Sqrt", "[", "6", "]"}]}]}]}], ";", 
          "\[IndentingNewLine]", 
          RowBox[{"A0", "=", 
           RowBox[{
            RowBox[{
             RowBox[{"-", 
              RowBox[{"(", 
               RowBox[{
                RowBox[{"Conjugate", "[", 
                 RowBox[{"g", "[", 
                  RowBox[{
                   RowBox[{"-", "1"}], "/", "2"}], "]"}], "]"}], "*", 
                RowBox[{"e", "[", 
                 RowBox[{
                  RowBox[{"-", "1"}], "/", "2"}], "]"}]}], ")"}]}], "/", 
             RowBox[{"Sqrt", "[", "3", "]"}]}], "-", 
            RowBox[{
             RowBox[{"(", 
              RowBox[{
               RowBox[{"Conjugate", "[", 
                RowBox[{"g", "[", 
                 RowBox[{"1", "/", "2"}], "]"}], "]"}], "*", 
               RowBox[{"e", "[", 
                RowBox[{"1", "/", "2"}], "]"}]}], ")"}], "/", 
             RowBox[{"Sqrt", "[", "3", "]"}]}]}]}], ";", 
          "\[IndentingNewLine]", 
          RowBox[{"Aminus1", "=", 
           RowBox[{
            RowBox[{
             RowBox[{"(", 
              RowBox[{
               RowBox[{"Conjugate", "[", 
                RowBox[{"g", "[", 
                 RowBox[{
                  RowBox[{"-", "1"}], "/", "2"}], "]"}], "]"}], "*", 
               RowBox[{"e", "[", 
                RowBox[{"1", "/", "2"}], "]"}]}], ")"}], "/", 
             RowBox[{"Sqrt", "[", "6", "]"}]}], "+", 
            RowBox[{
             RowBox[{"(", 
              RowBox[{
               RowBox[{"Conjugate", "[", 
                RowBox[{"g", "[", 
                 RowBox[{"1", "/", "2"}], "]"}], "]"}], "*", 
               RowBox[{"e", "[", 
                RowBox[{"3", "/", "2"}], "]"}]}], ")"}], "/", 
             RowBox[{"Sqrt", "[", "2", "]"}]}]}]}], ";", 
          "\[IndentingNewLine]", 
          RowBox[{"II", "=", 
           RowBox[{
            RowBox[{"{", 
             RowBox[{
              RowBox[{"{", 
               RowBox[{
                RowBox[{
                 RowBox[{"Conjugate", "[", "Aplus1", "]"}], "*", "Aplus1"}], ",", 
                RowBox[{
                 RowBox[{"Conjugate", "[", "Aplus1", "]"}], "*", "A0"}], ",", 
                RowBox[{
                 RowBox[{"Conjugate", "[", "Aplus1", "]"}], "*", 
                 "Aminus1"}]}], "}"}], ",", 
              RowBox[{"{", 
               RowBox[{
                RowBox[{
                 RowBox[{"Conjugate", "[", "A0", "]"}], "*", "Aplus1"}], ",", 
                RowBox[{
                 RowBox[{"Conjugate", "[", "A0", "]"}], "*", "A0"}], ",", 
                RowBox[{
                 RowBox[{"Conjugate", "[", "A0", "]"}], "*", "Aminus1"}]}], 
               "}"}], ",", 
              RowBox[{"{", 
               RowBox[{
                RowBox[{
                 RowBox[{"Conjugate", "[", "Aminus1", "]"}], "*", "Aplus1"}], 
                ",", 
                RowBox[{
                 RowBox[{"Conjugate", "[", "Aminus1", "]"}], "*", "A0"}], ",", 
                RowBox[{
                 RowBox[{"Conjugate", "[", "Aminus1", "]"}], "*", 
                 "Aminus1"}]}], "}"}]}], "}"}], "//", "Simplify"}]}], ";", 
          "\[IndentingNewLine]", 
          RowBox[{"(*", 
           RowBox[{
            RowBox[{
             RowBox[{"--", 
              RowBox[{"-", "transformacja"}]}], " ", "do", " ", "bazy", " ", 
             RowBox[{"kartezja\:0144skiej", "--"}]}], "-"}], "*)"}], 
          "\[IndentingNewLine]", 
          RowBox[{"CC", "=", 
           RowBox[{"{", 
            RowBox[{
             RowBox[{"{", 
              RowBox[{
               RowBox[{
                RowBox[{"-", "1"}], "/", 
                RowBox[{"Sqrt", "[", "2", "]"}]}], ",", 
               RowBox[{"I", "/", 
                RowBox[{"Sqrt", "[", "2", "]"}]}], ",", "0"}], "}"}], ",", 
             RowBox[{"{", 
              RowBox[{"0", ",", "0", ",", "1"}], "}"}], ",", 
             RowBox[{"{", 
              RowBox[{
               RowBox[{"1", "/", 
                RowBox[{"Sqrt", "[", "2", "]"}]}], ",", 
               RowBox[{"I", "/", 
                RowBox[{"Sqrt", "[", "2", "]"}]}], ",", "0"}], "}"}]}], 
            "}"}]}], ";", "\[IndentingNewLine]", "\[IndentingNewLine]", 
          RowBox[{"(*", 
           RowBox[{
            RowBox[{
             RowBox[{"--", 
              RowBox[{"-", "transformacja"}]}], " ", "do", " ", "bazy", " ", 
             RowBox[{"kartezja\:0144skiej", "--"}]}], "-"}], "*)"}], 
          "\[IndentingNewLine]", 
          RowBox[{"ICartMatrix", "=", 
           RowBox[{
            RowBox[{"ConjugateTranspose", "[", "CC", "]"}], ".", "II", ".", 
            "CC"}]}], ";", "\[IndentingNewLine]", "\[IndentingNewLine]", 
          RowBox[{"(*", 
           RowBox[{
            RowBox[{"--", 
             RowBox[{"--", 
              RowBox[{"--", 
               RowBox[{"--", 
                RowBox[{"--", 
                 RowBox[{"--", 
                  RowBox[{"--", 
                   RowBox[{"--", 
                    RowBox[{"--", "wydzielenie"}]}]}]}]}]}]}]}]}], " ", 
            "cz\:0119\:015bci", " ", 
            RowBox[{
             RowBox[{
              RowBox[{
               RowBox[{
                RowBox[{
                 RowBox[{
                  RowBox[{
                   RowBox[{
                    RowBox[{"rzeczywistej", " ", "--"}], "--"}], "--"}], 
                  "--"}], "--"}], "--"}], "--"}], "--"}], "--"}]}], "*)"}], 
          "\[IndentingNewLine]", 
          RowBox[{"MR", "=", 
           RowBox[{
            RowBox[{"(", 
             RowBox[{"ICartMatrix", "+", 
              RowBox[{"Conjugate", "[", "ICartMatrix", "]"}]}], ")"}], "/", 
            "2"}]}], ";", "\n", 
          RowBox[{"MI", "=", 
           RowBox[{
            RowBox[{"(", 
             RowBox[{"ICartMatrix", "-", 
              RowBox[{"Conjugate", "[", "ICartMatrix", "]"}]}], ")"}], "/", 
            RowBox[{"(", 
             RowBox[{"2", "I"}], ")"}]}]}], ";"}], "\[IndentingNewLine]", 
         RowBox[{"(*", 
          RowBox[{"G", "=", 
           RowBox[{"-", 
            RowBox[{"Table", "[", 
             RowBox[{
              RowBox[{
               RowBox[{"(", 
                RowBox[{"1", "/", "2"}], ")"}], " ", 
               RowBox[{"Sum", "[", 
                RowBox[{
                 RowBox[{
                  RowBox[{
                   RowBox[{"LeviCivitaTensor", "[", "3", "]"}], "[", 
                   RowBox[{"[", 
                    RowBox[{"i", ",", "j", ",", "m"}], "]"}], "]"}], " ", 
                  RowBox[{"MI", "[", 
                   RowBox[{"[", 
                    RowBox[{"i", ",", "j"}], "]"}], "]"}]}], ",", 
                 RowBox[{"{", 
                  RowBox[{"i", ",", "3"}], "}"}], ",", 
                 RowBox[{"{", 
                  RowBox[{"j", ",", "3"}], "}"}]}], "]"}]}], ",", 
              RowBox[{"{", 
               RowBox[{"m", ",", "3"}], "}"}]}], "]"}]}]}], "*)"}], ";", 
         "\[IndentingNewLine]", 
         RowBox[{"G", "=", 
          RowBox[{"{", 
           RowBox[{
            RowBox[{"-", 
             RowBox[{"MI", "[", 
              RowBox[{"[", 
               RowBox[{"2", ",", "3"}], "]"}], "]"}]}], ",", 
            RowBox[{"MI", "[", 
             RowBox[{"[", 
              RowBox[{"1", ",", "3"}], "]"}], "]"}], ",", 
            RowBox[{"-", 
             RowBox[{"MI", "[", 
              RowBox[{"[", 
               RowBox[{"1", ",", "2"}], "]"}], "]"}]}]}], "}"}]}], ";"}], 
        "\[IndentingNewLine]", "\[IndentingNewLine]", "\[IndentingNewLine]", 
        RowBox[{"(*", 
         RowBox[{
          RowBox[{"k", "=", 
           RowBox[{"{", 
            RowBox[{
             RowBox[{
              RowBox[{"Sin", "[", "ktet", "]"}], " ", 
              RowBox[{"Cos", "[", "kfi", "]"}]}], ",", 
             RowBox[{
              RowBox[{"Sin", "[", "ktet", "]"}], " ", 
              RowBox[{"Sin", "[", "kfi", "]"}]}], ",", 
             RowBox[{"Cos", "[", "ktet", "]"}]}], "}"}]}], ";", 
          "\[IndentingNewLine]", 
          RowBox[{"h", "=", 
           RowBox[{"{", 
            RowBox[{
             RowBox[{
              RowBox[{"Cos", "[", "ktet", "]"}], " ", 
              RowBox[{"Cos", "[", "kfi", "]"}]}], ",", 
             RowBox[{
              RowBox[{"Cos", "[", "ktet", "]"}], " ", 
              RowBox[{"Sin", "[", "kfi", "]"}]}], ",", 
             RowBox[{"-", 
              RowBox[{"Sin", "[", "ktet", "]"}]}]}], "}"}]}], ";"}], "*)"}], ";",
         "\[IndentingNewLine]", 
        RowBox[{"fE", "=", 
         RowBox[{"Cross", "[", 
          RowBox[{"k", ",", "h"}], "]"}]}], ";", "\[IndentingNewLine]", 
        "\[IndentingNewLine]", 
        RowBox[{"PCircL", "=", 
         RowBox[{
          RowBox[{"(", 
           RowBox[{"3", "/", "2"}], ")"}], 
          RowBox[{"(", 
           RowBox[{
            RowBox[{
             RowBox[{"(", 
              RowBox[{
               RowBox[{"Tr", "[", "MR", "]"}], "-", 
               RowBox[{"k", ".", "MR", ".", "k"}]}], ")"}], "/", "2"}], "+", 
            RowBox[{"G", ".", "k"}]}], ")"}]}]}], ";", "\[IndentingNewLine]", 
        RowBox[{"PCircR", "=", 
         RowBox[{
          RowBox[{"(", 
           RowBox[{"3", "/", "2"}], ")"}], 
          RowBox[{"(", 
           RowBox[{
            RowBox[{
             RowBox[{"(", 
              RowBox[{
               RowBox[{"Tr", "[", "MR", "]"}], "-", 
               RowBox[{"k", ".", "MR", ".", "k"}]}], ")"}], "/", "2"}], "-", 
            RowBox[{"G", ".", "k"}]}], ")"}]}]}], ";", "\[IndentingNewLine]", 
        RowBox[{"PCircL", "=", 
         RowBox[{
          RowBox[{"(", 
           RowBox[{"3", "/", "2"}], ")"}], 
          RowBox[{"(", 
           RowBox[{
            RowBox[{
             RowBox[{"(", 
              RowBox[{
               RowBox[{"Tr", "[", "MR", "]"}], "-", 
               RowBox[{"k", ".", "MR", ".", "k"}]}], ")"}], "/", "2"}], "-", 
            RowBox[{"G", ".", "k"}]}], ")"}]}]}], ";", "\[IndentingNewLine]", 
        RowBox[{"PCircR", "=", 
         RowBox[{
          RowBox[{"(", 
           RowBox[{"3", "/", "2"}], ")"}], 
          RowBox[{"(", 
           RowBox[{
            RowBox[{
             RowBox[{"(", 
              RowBox[{
               RowBox[{"Tr", "[", "MR", "]"}], "-", 
               RowBox[{"k", ".", "MR", ".", "k"}]}], ")"}], "/", "2"}], "+", 
            RowBox[{"G", ".", "k"}]}], ")"}]}]}], ";", "\[IndentingNewLine]", 
        "\[IndentingNewLine]", 
        RowBox[{"PLinB", "=", 
         RowBox[{
          RowBox[{"3", "/", "2"}], " ", 
          RowBox[{"Simplify", "[", 
           RowBox[{"h", ".", "MR", ".", "h"}], "]"}]}]}], ";", 
        "\[IndentingNewLine]", 
        RowBox[{"PLinE", "=", 
         RowBox[{
          RowBox[{"3", "/", "2"}], " ", 
          RowBox[{"Simplify", "[", 
           RowBox[{"fE", ".", "MR", ".", "fE"}], "]"}]}]}], ";", 
        "\[IndentingNewLine]", 
        RowBox[{"PTF", "=", 
         RowBox[{
          RowBox[{"(", 
           RowBox[{"1", "/", "2"}], ")"}], 
          RowBox[{"Tr", "[", "MR", "]"}]}]}], ";", "\[IndentingNewLine]", 
        "\[IndentingNewLine]", 
        RowBox[{"(*", 
         RowBox[{
          RowBox[{"--", 
           RowBox[{"-", 
            RowBox[{"wynik", "--"}]}]}], "-"}], "*)"}], 
        RowBox[{"{", 
         RowBox[{
          RowBox[{
           RowBox[{"eiH32", "[", 
            RowBox[{"[", 
             RowBox[{"1", ",", "ie"}], "]"}], "]"}], "-", 
           RowBox[{"eiH12", "[", 
            RowBox[{"[", 
             RowBox[{"1", ",", "ig"}], "]"}], "]"}]}], ",", "MR", ",", "G", ",",
           "PCircL", ",", "PCircR", ",", "PLinB", ",", "PLinE", ",", "PTF"}], 
         "}"}]}]}], "]"}]}], ";"}], "\[IndentingNewLine]", 
   "\[IndentingNewLine]", "\[IndentingNewLine]", 
   RowBox[{"AllTrans", "=", 
    RowBox[{"Flatten", "[", 
     RowBox[{
      RowBox[{"Table", "[", 
       RowBox[{
        RowBox[{"PolLinCirc", "[", 
         RowBox[{"ii1", ",", "ii2"}], "]"}], ",", 
        RowBox[{"{", 
         RowBox[{"ii1", ",", "1", ",", "4"}], "}"}], ",", 
        RowBox[{"{", 
         RowBox[{"ii2", ",", "1", ",", "2"}], "}"}]}], "]"}], ",", "1"}], 
     "]"}]}], "\[IndentingNewLine]", 
   RowBox[{
    RowBox[{"pos", "=", 
     RowBox[{
      RowBox[{"(", 
       RowBox[{"AllTrans", "//", "Transpose"}], ")"}], "[", 
      RowBox[{"[", "1", "]"}], "]"}]}], ";"}], "\[IndentingNewLine]", 
   RowBox[{
    RowBox[{"prob", "=", 
     RowBox[{"Drop", "[", 
      RowBox[{
       RowBox[{"(", 
        RowBox[{"AllTrans", "//", "Transpose"}], ")"}], ",", "3"}], "]"}]}], 
    ";"}], "\[IndentingNewLine]", 
   RowBox[{
    RowBox[{
     RowBox[{"(", 
      RowBox[{
       RowBox[{"prob", "[", 
        RowBox[{"[", "1", "]"}], "]"}], "+", 
       RowBox[{"prob", "[", 
        RowBox[{"[", "2", "]"}], "]"}]}], ")"}], "/", "2"}], "-", 
    RowBox[{
     RowBox[{"(", 
      RowBox[{
       RowBox[{"prob", "[", 
        RowBox[{"[", "3", "]"}], "]"}], "+", 
       RowBox[{"prob", "[", 
        RowBox[{"[", "4", "]"}], "]"}]}], ")"}], "/", "2"}]}], "\[IndentingNewLine]", 
   RowBox[{
    RowBox[{"prob", "=", 
     RowBox[{"Join", "[", 
      RowBox[{"prob", ",", 
       RowBox[{"{", 
        RowBox[{
         RowBox[{"(", 
          RowBox[{
           RowBox[{"prob", "[", 
            RowBox[{"[", "1", "]"}], "]"}], "+", 
           RowBox[{"prob", "[", 
            RowBox[{"[", "2", "]"}], "]"}]}], ")"}], "/", "2"}], "}"}]}], 
      "]"}]}], ";"}], "\[IndentingNewLine]", 
   RowBox[{
    RowBox[{"tmp", "=", 
     RowBox[{"prob", "[", 
      RowBox[{"[", "5", "]"}], "]"}]}], ";", 
    RowBox[{
     RowBox[{"prob", "[", 
      RowBox[{"[", "5", "]"}], "]"}], "=", 
     RowBox[{"prob", "[", 
      RowBox[{"[", "6", "]"}], "]"}]}], ";", 
    RowBox[{
     RowBox[{"prob", "[", 
      RowBox[{"[", "6", "]"}], "]"}], "=", "tmp"}], ";"}], "\[IndentingNewLine]", 
   RowBox[{
    RowBox[{"velProbPolLinCirc", "=", 
     RowBox[{
      RowBox[{
       RowBox[{
        RowBox[{"Join", "[", 
         RowBox[{
          RowBox[{"{", "pos", "}"}], ",", "prob"}], "]"}], "//", 
        "Transpose"}], "//", "Sort"}], "//", "Transpose"}]}], ";"}], 
   "\[IndentingNewLine]", "\[IndentingNewLine]", 
   RowBox[{"Show", "[", 
    RowBox[{
     RowBox[{"GraphicsGrid", "[", 
      RowBox[{
       RowBox[{"Partition", "[", 
        RowBox[{
         RowBox[{"MapThread", "[", 
          RowBox[{
           RowBox[{
            RowBox[{"Show", "[", 
             RowBox[{
              RowBox[{"PalkiCol", "[", 
               RowBox[{"pos", ",", "#1", ",", 
                RowBox[{"RGBColor", "@@", "#2"}]}], "]"}], ",", 
              RowBox[{"PlotLabel", "->", "#3"}]}], "]"}], "&"}], ",", 
           RowBox[{"{", 
            RowBox[{"prob", ",", 
             RowBox[{"{", 
              RowBox[{
               RowBox[{"{", 
                RowBox[{"1", ",", "0", ",", "0"}], "}"}], ",", 
               RowBox[{"{", 
                RowBox[{"0", ",", "1", ",", "0"}], "}"}], ",", 
               RowBox[{"{", 
                RowBox[{"1", ",", 
                 RowBox[{"1", "/", "2"}], ",", "0"}], "}"}], ",", 
               RowBox[{"{", 
                RowBox[{"0", ",", "1", ",", "1"}], "}"}], ",", 
               RowBox[{"{", 
                RowBox[{
                 RowBox[{"1", "/", "2"}], ",", 
                 RowBox[{"1", "/", "2"}], ",", 
                 RowBox[{"1", "/", "2"}]}], "}"}], ",", 
               RowBox[{"{", 
                RowBox[{"0", ",", 
                 RowBox[{"1", "/", "2"}], ",", 
                 RowBox[{"1", "/", "2"}]}], "}"}]}], "}"}], ",", 
             RowBox[{"{", 
              
              RowBox[{"\"\<L\>\"", ",", "\"\<R\>\"", ",", "\"\<Lin1\>\"", 
               ",", "\"\<Lin2\>\"", ",", "\"\<unp\>\"", ",", "\"\<TF\>\""}], 
              "}"}]}], "}"}]}], "]"}], ",", "2"}], "]"}], ",", 
       RowBox[{"Spacings", "->", 
        RowBox[{"{", 
         RowBox[{
          RowBox[{"-", "40"}], ",", "0"}], "}"}]}]}], "]"}], ",", 
     RowBox[{
     "PlotLabel", 
      "->", "\"\<results of PolLinCirc (eigenstates analysis)\>\""}]}], "]"}],
    "\[IndentingNewLine]", "\[IndentingNewLine]", 
   RowBox[{"(*", " ", 
    RowBox[{
    "comparison", " ", "of", " ", "CircFullHam9", "  ", "and", " ", 
     "eigenstates", " ", "calc"}], "*)"}], "\[IndentingNewLine]", 
   RowBox[{
    RowBox[{
     RowBox[{"(", 
      RowBox[{
       RowBox[{
        RowBox[{"(", 
         RowBox[{
          RowBox[{"{", 
           RowBox[{"pos", ",", 
            RowBox[{"prob", "[", 
             RowBox[{"[", "1", "]"}], "]"}], ",", 
            RowBox[{"prob", "[", 
             RowBox[{"[", "6", "]"}], "]"}]}], "}"}], "//", "Transpose"}], 
         ")"}], "//", "Sort"}], "//", "Transpose"}], ")"}], "-", 
     RowBox[{"(", 
      RowBox[{
       RowBox[{"(", 
        RowBox[{
         RowBox[{"(", 
          RowBox[{"velamplCircFullHam9", "//", "Transpose"}], ")"}], "//", 
         "Sort"}], ")"}], "//", "Transpose"}], ")"}]}], "//", "Chop"}], "\[IndentingNewLine]", 
   RowBox[{"Print", "[", "\"\<zeros indicate OK\>\"", "]"}], 
   "\[IndentingNewLine]", "\[IndentingNewLine]", "\[IndentingNewLine]", 
   "\[IndentingNewLine]"}]}]], "Input",
 CellChangeTimes->{{3.967172761405907*^9, 3.967172777868062*^9}, {
   3.9671732567200966`*^9, 3.967173358575499*^9}, {3.9671734332004576`*^9, 
   3.9671735290211926`*^9}, {3.9671763108758445`*^9, 3.967176348451146*^9}, {
   3.967176386985761*^9, 3.9671763884247417`*^9}, {3.967176528673338*^9, 
   3.9671765455172963`*^9}, {3.9671766645274*^9, 3.9671766943330545`*^9}, {
   3.9671769767745275`*^9, 3.967177002214142*^9}, {3.96717706738908*^9, 
   3.967177102993201*^9}, {3.9671802902978587`*^9, 3.9671803138767223`*^9}, {
   3.96718034711347*^9, 3.9671803606107397`*^9}, {3.9671810580736284`*^9, 
   3.9671810732096243`*^9}, {3.9671811079944687`*^9, 3.967181149042239*^9}, {
   3.9671818111855397`*^9, 3.967181821447465*^9}, {3.9671819131520967`*^9, 
   3.967181915887585*^9}, {3.967191617604206*^9, 3.9671916276438894`*^9}, 
   3.9671916625121994`*^9, {3.9671917175988483`*^9, 3.9671917673115015`*^9}, {
   3.9671918227664547`*^9, 3.9671918351598053`*^9}, {3.9671919514357157`*^9, 
   3.967191961010337*^9}, {3.967192052381901*^9, 3.96719207626851*^9}, {
   3.967192133067385*^9, 3.9671923405691385`*^9}, {3.967192478556465*^9, 
   3.9671925484664946`*^9}, {3.967192578787122*^9, 3.967192620077798*^9}, {
   3.9672580802177925`*^9, 3.967258101429013*^9}, {3.9672581381719522`*^9, 
   3.9672581781573477`*^9}, {3.96727750565961*^9, 3.967277520475569*^9}, {
   3.9672778381574564`*^9, 3.967277839219741*^9}, {3.967285356822583*^9, 
   3.967285373680724*^9}, {3.967285447520303*^9, 3.967285450353153*^9}, {
   3.967285673837957*^9, 3.9672859411055093`*^9}, {3.9672859761335297`*^9, 
   3.9672859783344507`*^9}, 3.967286032602146*^9, {3.967295580843843*^9, 
   3.967295599684452*^9}, {3.9673692993346753`*^9, 3.9673693052155466`*^9}, {
   3.967380727820448*^9, 3.967380815408329*^9}, {3.9673808722692833`*^9, 
   3.9673808954844103`*^9}, {3.9675184506514735`*^9, 3.967518454664593*^9}, {
   3.967519343169361*^9, 3.967519375427023*^9}, {3.9676418117394114`*^9, 
   3.9676418200365477`*^9}, {3.967731444461069*^9, 3.96773145063647*^9}, {
   3.9677332258191967`*^9, 3.9677332358901873`*^9}, {3.9677333642068386`*^9, 
   3.9677334423702817`*^9}, {3.967733538992095*^9, 3.967733547732623*^9}, 
   3.9677336082368917`*^9, 3.967734332772846*^9, {3.967734415724654*^9, 
   3.967734469775039*^9}, {3.9677359757007785`*^9, 3.9677359842812796`*^9}, {
   3.9677773294181223`*^9, 3.9677773382359314`*^9}, {3.967778505692518*^9, 
   3.9677785420261006`*^9}, {3.9677786603980017`*^9, 
   3.9677787091593513`*^9}, {3.9677787946012325`*^9, 
   3.9677788214155426`*^9}, {3.9677924802119446`*^9, 3.967792487668821*^9}, 
   3.9677925220301676`*^9, {3.9850815949474106`*^9, 3.9850816456961155`*^9}},
 CellLabel->
  "In[109]:=",ExpressionUUID->"d1a1dc12-f503-403f-96a6-d623eba935c3"],

Cell[BoxData[
 RowBox[{"{", 
  RowBox[{
   RowBox[{"{", 
    RowBox[{"1.2727460818627605`", ",", 
     RowBox[{"{", 
      RowBox[{
       RowBox[{"{", 
        RowBox[{
         RowBox[{"0.16597387244713746`", "\[VeryThinSpace]", "+", 
          RowBox[{"0.`", " ", "\[ImaginaryI]"}]}], ",", 
         RowBox[{
          RowBox[{"-", "0.03026132165791339`"}], "+", 
          RowBox[{"0.`", " ", "\[ImaginaryI]"}]}], ",", 
         RowBox[{
          RowBox[{"-", "0.005574734746554809`"}], "+", 
          RowBox[{"0.`", " ", "\[ImaginaryI]"}]}]}], "}"}], ",", 
       RowBox[{"{", 
        RowBox[{
         RowBox[{
          RowBox[{"-", "0.03026132165791339`"}], "+", 
          RowBox[{"0.`", " ", "\[ImaginaryI]"}]}], ",", 
         RowBox[{"0.007593199531150964`", "\[VeryThinSpace]", "+", 
          RowBox[{"0.`", " ", "\[ImaginaryI]"}]}], ",", 
         RowBox[{
          RowBox[{"-", "0.023399384533551212`"}], "+", 
          RowBox[{"0.`", " ", "\[ImaginaryI]"}]}]}], "}"}], ",", 
       RowBox[{"{", 
        RowBox[{
         RowBox[{
          RowBox[{"-", "0.005574734746554809`"}], "+", 
          RowBox[{"0.`", " ", "\[ImaginaryI]"}]}], ",", 
         RowBox[{
          RowBox[{"-", "0.023399384533551212`"}], "+", 
          RowBox[{"0.`", " ", "\[ImaginaryI]"}]}], ",", 
         RowBox[{"0.2873716253603946`", "\[VeryThinSpace]", "+", 
          RowBox[{"0.`", " ", "\[ImaginaryI]"}]}]}], "}"}]}], "}"}], ",", 
     RowBox[{"{", 
      RowBox[{
       RowBox[{
        RowBox[{"-", "0.04042943104229444`"}], "+", 
        RowBox[{"0.`", " ", "\[ImaginaryI]"}]}], ",", 
       RowBox[{
        RowBox[{"-", "0.21832339275716256`"}], "+", 
        RowBox[{"0.`", " ", "\[ImaginaryI]"}]}], ",", 
       RowBox[{
        RowBox[{"-", "0.018561388470834148`"}], "+", 
        RowBox[{"0.`", " ", "\[ImaginaryI]"}]}]}], "}"}], ",", 
     RowBox[{"0.12348788244694484`", "\[VeryThinSpace]", "+", 
      RowBox[{"0.`", " ", "\[ImaginaryI]"}]}], ",", 
     RowBox[{"0.3134595618425573`", "\[VeryThinSpace]", "+", 
      RowBox[{"0.`", " ", "\[ImaginaryI]"}]}], ",", 
     RowBox[{"0.23231451347576215`", "\[VeryThinSpace]", "+", 
      RowBox[{"0.`", " ", "\[ImaginaryI]"}]}], ",", 
     RowBox[{"0.20463293081374`", "\[VeryThinSpace]", "+", 
      RowBox[{"0.`", " ", "\[ImaginaryI]"}]}], ",", 
     RowBox[{"0.23046934866934152`", "\[VeryThinSpace]", "+", 
      RowBox[{"0.`", " ", "\[ImaginaryI]"}]}]}], "}"}], ",", 
   RowBox[{"{", 
    RowBox[{"0.6072519165309376`", ",", 
     RowBox[{"{", 
      RowBox[{
       RowBox[{"{", 
        RowBox[{
         RowBox[{"0.017789903504355848`", "\[VeryThinSpace]", "+", 
          RowBox[{"0.`", " ", "\[ImaginaryI]"}]}], ",", 
         RowBox[{"0.00444455491161432`", "\[VeryThinSpace]", "+", 
          RowBox[{"0.`", " ", "\[ImaginaryI]"}]}], ",", 
         RowBox[{
          RowBox[{"-", "0.0013811149615188196`"}], "+", 
          RowBox[{"0.`", " ", "\[ImaginaryI]"}]}]}], "}"}], ",", 
       RowBox[{"{", 
        RowBox[{
         RowBox[{"0.00444455491161432`", "\[VeryThinSpace]", "+", 
          RowBox[{"0.`", " ", "\[ImaginaryI]"}]}], ",", 
         RowBox[{"0.013493548659051923`", "\[VeryThinSpace]", "+", 
          RowBox[{"0.`", " ", "\[ImaginaryI]"}]}], ",", 
         RowBox[{
          RowBox[{"-", "0.010091151581839805`"}], "+", 
          RowBox[{"0.`", " ", "\[ImaginaryI]"}]}]}], "}"}], ",", 
       RowBox[{"{", 
        RowBox[{
         RowBox[{
          RowBox[{"-", "0.0013811149615188196`"}], "+", 
          RowBox[{"0.`", " ", "\[ImaginaryI]"}]}], ",", 
         RowBox[{
          RowBox[{"-", "0.010091151581839805`"}], "+", 
          RowBox[{"0.`", " ", "\[ImaginaryI]"}]}], ",", 
         RowBox[{"0.007777850497909391`", "\[VeryThinSpace]", "+", 
          RowBox[{"0.`", " ", "\[ImaginaryI]"}]}]}], "}"}]}], "}"}], ",", 
     RowBox[{"{", 
      RowBox[{
       RowBox[{"0.0017662004157806073`", "\[VeryThinSpace]", "+", 
        RowBox[{"0.`", " ", "\[ImaginaryI]"}]}], ",", 
       RowBox[{
        RowBox[{"-", "0.011681597976825903`"}], "+", 
        RowBox[{"0.`", " ", "\[ImaginaryI]"}]}], ",", 
       RowBox[{
        RowBox[{"-", "0.014842333381699423`"}], "+", 
        RowBox[{"0.`", " ", "\[ImaginaryI]"}]}]}], "}"}], ",", 
     RowBox[{"0.014640138728010784`", "\[VeryThinSpace]", "+", 
      RowBox[{"0.`", " ", "\[ImaginaryI]"}]}], ",", 
     RowBox[{"0.02199197816704309`", "\[VeryThinSpace]", "+", 
      RowBox[{"0.`", " ", "\[ImaginaryI]"}]}], ",", 
     RowBox[{"0.000647425575850992`", "\[VeryThinSpace]", "+", 
      RowBox[{"0.`", " ", "\[ImaginaryI]"}]}], ",", 
     RowBox[{"0.0359846913192029`", "\[VeryThinSpace]", "+", 
      RowBox[{"0.`", " ", "\[ImaginaryI]"}]}], ",", 
     RowBox[{"0.01953065133065858`", "\[VeryThinSpace]", "+", 
      RowBox[{"0.`", " ", "\[ImaginaryI]"}]}]}], "}"}], ",", 
   RowBox[{"{", 
    RowBox[{
     RowBox[{"-", "0.5160949688549673`"}], ",", 
     RowBox[{"{", 
      RowBox[{
       RowBox[{"{", 
        RowBox[{
         RowBox[{"0.04162699787561451`", "\[VeryThinSpace]", "+", 
          RowBox[{"0.`", " ", "\[ImaginaryI]"}]}], ",", 
         RowBox[{
          RowBox[{"-", "0.0011778263827066195`"}], "+", 
          RowBox[{"0.`", " ", "\[ImaginaryI]"}]}], ",", 
         RowBox[{"0.001838856912513379`", "\[VeryThinSpace]", "+", 
          RowBox[{"0.`", " ", "\[ImaginaryI]"}]}]}], "}"}], ",", 
       RowBox[{"{", 
        RowBox[{
         RowBox[{
          RowBox[{"-", "0.0011778263827066195`"}], "+", 
          RowBox[{"0.`", " ", "\[ImaginaryI]"}]}], ",", 
         RowBox[{"0.019955337015833456`", "\[VeryThinSpace]", "+", 
          RowBox[{"0.`", " ", "\[ImaginaryI]"}]}], ",", 
         RowBox[{
          RowBox[{"-", "0.015418643494021264`"}], "+", 
          RowBox[{"0.`", " ", "\[ImaginaryI]"}]}]}], "}"}], ",", 
       RowBox[{"{", 
        RowBox[{
         RowBox[{"0.001838856912513379`", "\[VeryThinSpace]", "+", 
          RowBox[{"0.`", " ", "\[ImaginaryI]"}]}], ",", 
         RowBox[{
          RowBox[{"-", "0.015418643494021264`"}], "+", 
          RowBox[{"0.`", " ", "\[ImaginaryI]"}]}], ",", 
         RowBox[{"0.011934091089680961`", "\[VeryThinSpace]", "+", 
          RowBox[{"0.`", " ", "\[ImaginaryI]"}]}]}], "}"}]}], "}"}], ",", 
     RowBox[{"{", 
      RowBox[{
       RowBox[{
        RowBox[{"-", "0.0006436167155337199`"}], "+", 
        RowBox[{"0.`", " ", "\[ImaginaryI]"}]}], ",", 
       RowBox[{"0.02221258629004829`", "\[VeryThinSpace]", "+", 
        RowBox[{"0.`", " ", "\[ImaginaryI]"}]}], ",", 
       RowBox[{"0.028797456425480896`", "\[VeryThinSpace]", "+", 
        RowBox[{"0.`", " ", "\[ImaginaryI]"}]}]}], "}"}], ",", 
     RowBox[{"0.028223631008017624`", "\[VeryThinSpace]", "+", 
      RowBox[{"0.`", " ", "\[ImaginaryI]"}]}], ",", 
     RowBox[{"0.02152129814578524`", "\[VeryThinSpace]", "+", 
      RowBox[{"0.`", " ", "\[ImaginaryI]"}]}], ",", 
     RowBox[{"0.00040113270545199446`", "\[VeryThinSpace]", "+", 
      RowBox[{"0.`", " ", "\[ImaginaryI]"}]}], ",", 
     RowBox[{"0.04934379644835089`", "\[VeryThinSpace]", "+", 
      RowBox[{"0.`", " ", "\[ImaginaryI]"}]}], ",", 
     RowBox[{"0.03675821299056446`", "\[VeryThinSpace]", "+", 
      RowBox[{"0.`", " ", "\[ImaginaryI]"}]}]}], "}"}], ",", 
   RowBox[{"{", 
    RowBox[{
     RowBox[{"-", "1.1815891341867901`"}], ",", 
     RowBox[{"{", 
      RowBox[{
       RowBox[{"{", 
        RowBox[{
         RowBox[{"0.1558940304835213`", "\[VeryThinSpace]", "+", 
          RowBox[{"0.`", " ", "\[ImaginaryI]"}]}], ",", 
         RowBox[{
          RowBox[{"-", "0.010314120144385734`"}], "+", 
          RowBox[{"0.`", " ", "\[ImaginaryI]"}]}], ",", 
         RowBox[{
          RowBox[{"-", "0.02649328258646035`"}], "+", 
          RowBox[{"0.`", " ", "\[ImaginaryI]"}]}]}], "}"}], ",", 
       RowBox[{"{", 
        RowBox[{
         RowBox[{
          RowBox[{"-", "0.010314120144385734`"}], "+", 
          RowBox[{"0.`", " ", "\[ImaginaryI]"}]}], ",", 
         RowBox[{"0.26046600480619303`", "\[VeryThinSpace]", "+", 
          RowBox[{"0.`", " ", "\[ImaginaryI]"}]}], ",", 
         RowBox[{
          RowBox[{"-", "0.03646085290326114`"}], "+", 
          RowBox[{"0.`", " ", "\[ImaginaryI]"}]}]}], "}"}], ",", 
       RowBox[{"{", 
        RowBox[{
         RowBox[{
          RowBox[{"-", "0.02649328258646035`"}], "+", 
          RowBox[{"0.`", " ", "\[ImaginaryI]"}]}], ",", 
         RowBox[{
          RowBox[{"-", "0.03646085290326114`"}], "+", 
          RowBox[{"0.`", " ", "\[ImaginaryI]"}]}], ",", 
         RowBox[{"0.010123538729156651`", "\[VeryThinSpace]", "+", 
          RowBox[{"0.`", " ", "\[ImaginaryI]"}]}]}], "}"}]}], "}"}], ",", 
     RowBox[{"{", 
      RowBox[{
       RowBox[{"0.03615859362379781`", "\[VeryThinSpace]", "+", 
        RowBox[{"0.`", " ", "\[ImaginaryI]"}]}], ",", 
       RowBox[{"0.029602453159125387`", "\[VeryThinSpace]", "+", 
        RowBox[{"0.`", " ", "\[ImaginaryI]"}]}], ",", 
       RowBox[{"0.20124292340061262`", "\[VeryThinSpace]", "+", 
        RowBox[{"0.`", " ", "\[ImaginaryI]"}]}]}], "}"}], ",", 
     RowBox[{"0.0762754110691526`", "\[VeryThinSpace]", "+", 
      RowBox[{"0.`", " ", "\[ImaginaryI]"}]}], ",", 
     RowBox[{"0.30749587044869725`", "\[VeryThinSpace]", "+", 
      RowBox[{"0.`", " ", "\[ImaginaryI]"}]}], ",", 
     RowBox[{"0.10093205471887434`", "\[VeryThinSpace]", "+", 
      RowBox[{"0.`", " ", "\[ImaginaryI]"}]}], ",", 
     RowBox[{"0.28283922679897566`", "\[VeryThinSpace]", "+", 
      RowBox[{"0.`", " ", "\[ImaginaryI]"}]}], ",", 
     RowBox[{"0.2132417870094355`", "\[VeryThinSpace]", "+", 
      RowBox[{"0.`", " ", "\[ImaginaryI]"}]}]}], "}"}], ",", 
   RowBox[{"{", 
    RowBox[{"0.08902234325568881`", ",", 
     RowBox[{"{", 
      RowBox[{
       RowBox[{"{", 
        RowBox[{
         RowBox[{"0.08578884833427086`", "\[VeryThinSpace]", "+", 
          RowBox[{"0.`", " ", "\[ImaginaryI]"}]}], ",", 
         RowBox[{
          RowBox[{"-", "0.022838132780048346`"}], "+", 
          RowBox[{"0.`", " ", "\[ImaginaryI]"}]}], ",", 
         RowBox[{"0.007969323607510582`", "\[VeryThinSpace]", "+", 
          RowBox[{"0.`", " ", "\[ImaginaryI]"}]}]}], "}"}], ",", 
       RowBox[{"{", 
        RowBox[{
         RowBox[{
          RowBox[{"-", "0.022838132780048346`"}], "+", 
          RowBox[{"0.`", " ", "\[ImaginaryI]"}]}], ",", 
         RowBox[{"0.20877901259695128`", "\[VeryThinSpace]", "+", 
          RowBox[{"0.`", " ", "\[ImaginaryI]"}]}], ",", 
         RowBox[{"0.061759138889063134`", "\[VeryThinSpace]", "+", 
          RowBox[{"0.`", " ", "\[ImaginaryI]"}]}]}], "}"}], ",", 
       RowBox[{"{", 
        RowBox[{
         RowBox[{"0.007969323607510582`", "\[VeryThinSpace]", "+", 
          RowBox[{"0.`", " ", "\[ImaginaryI]"}]}], ",", 
         RowBox[{"0.061759138889063134`", "\[VeryThinSpace]", "+", 
          RowBox[{"0.`", " ", "\[ImaginaryI]"}]}], ",", 
         RowBox[{"0.020872311741654707`", "\[VeryThinSpace]", "+", 
          RowBox[{"0.`", " ", "\[ImaginaryI]"}]}]}], "}"}]}], "}"}], ",", 
     RowBox[{"{", 
      RowBox[{
       RowBox[{"0.023313288050376607`", "\[VeryThinSpace]", "+", 
        RowBox[{"0.`", " ", "\[ImaginaryI]"}]}], ",", 
       RowBox[{"0.04155841031162298`", "\[VeryThinSpace]", "+", 
        RowBox[{"0.`", " ", "\[ImaginaryI]"}]}], ",", 
       RowBox[{
        RowBox[{"-", "0.13186861164879063`"}], "+", 
        RowBox[{"0.`", " ", "\[ImaginaryI]"}]}]}], "}"}], ",", 
     RowBox[{"0.21341628335641363`", "\[VeryThinSpace]", "+", 
      RowBox[{"0.`", " ", "\[ImaginaryI]"}]}], ",", 
     RowBox[{"0.09302581012126296`", "\[VeryThinSpace]", "+", 
      RowBox[{"0.`", " ", "\[ImaginaryI]"}]}], ",", 
     RowBox[{"0.22717386934380962`", "\[VeryThinSpace]", "+", 
      RowBox[{"0.`", " ", "\[ImaginaryI]"}]}], ",", 
     RowBox[{"0.07926822413386711`", "\[VeryThinSpace]", "+", 
      RowBox[{"0.`", " ", "\[ImaginaryI]"}]}], ",", 
     RowBox[{"0.15772008633643841`", "\[VeryThinSpace]", "+", 
      RowBox[{"0.`", " ", "\[ImaginaryI]"}]}]}], "}"}], ",", 
   RowBox[{"{", 
    RowBox[{
     RowBox[{"-", "0.576471822076134`"}], ",", 
     RowBox[{"{", 
      RowBox[{
       RowBox[{"{", 
        RowBox[{
         RowBox[{"0.11886160547952274`", "\[VeryThinSpace]", "+", 
          RowBox[{"0.`", " ", "\[ImaginaryI]"}]}], ",", 
         RowBox[{"0.0005798797265468765`", "\[VeryThinSpace]", "+", 
          RowBox[{"0.`", " ", "\[ImaginaryI]"}]}], ",", 
         RowBox[{"0.0405098424258548`", "\[VeryThinSpace]", "+", 
          RowBox[{"0.`", " ", "\[ImaginaryI]"}]}]}], "}"}], ",", 
       RowBox[{"{", 
        RowBox[{
         RowBox[{"0.0005798797265468765`", "\[VeryThinSpace]", "+", 
          RowBox[{"0.`", " ", "\[ImaginaryI]"}]}], ",", 
         RowBox[{"0.051761808693404146`", "\[VeryThinSpace]", "+", 
          RowBox[{"0.`", " ", "\[ImaginaryI]"}]}], ",", 
         RowBox[{"0.0027920273657449455`", "\[VeryThinSpace]", "+", 
          RowBox[{"0.`", " ", "\[ImaginaryI]"}]}]}], "}"}], ",", 
       RowBox[{"{", 
        RowBox[{
         RowBox[{"0.0405098424258548`", "\[VeryThinSpace]", "+", 
          RowBox[{"0.`", " ", "\[ImaginaryI]"}]}], ",", 
         RowBox[{"0.0027920273657449455`", "\[VeryThinSpace]", "+", 
          RowBox[{"0.`", " ", "\[ImaginaryI]"}]}], ",", 
         RowBox[{"0.013936413154196279`", "\[VeryThinSpace]", "+", 
          RowBox[{"0.`", " ", "\[ImaginaryI]"}]}]}], "}"}]}], "}"}], ",", 
     RowBox[{"{", 
      RowBox[{
       RowBox[{"0.026712890797303834`", "\[VeryThinSpace]", "+", 
        RowBox[{"0.`", " ", "\[ImaginaryI]"}]}], ",", 
       RowBox[{"0.003931552971298139`", "\[VeryThinSpace]", "+", 
        RowBox[{"0.`", " ", "\[ImaginaryI]"}]}], ",", 
       RowBox[{
        RowBox[{"-", "0.07843567698008777`"}], "+", 
        RowBox[{"0.`", " ", "\[ImaginaryI]"}]}]}], "}"}], ",", 
     RowBox[{"0.058437418229151356`", "\[VeryThinSpace]", "+", 
      RowBox[{"0.`", " ", "\[ImaginaryI]"}]}], ",", 
     RowBox[{"0.048063829177532644`", "\[VeryThinSpace]", "+", 
      RowBox[{"0.`", " ", "\[ImaginaryI]"}]}], ",", 
     RowBox[{"0.053198794768061344`", "\[VeryThinSpace]", "+", 
      RowBox[{"0.`", " ", "\[ImaginaryI]"}]}], ",", 
     RowBox[{"0.0533024526386227`", "\[VeryThinSpace]", "+", 
      RowBox[{"0.`", " ", "\[ImaginaryI]"}]}], ",", 
     RowBox[{"0.09227991366356157`", "\[VeryThinSpace]", "+", 
      RowBox[{"0.`", " ", "\[ImaginaryI]"}]}]}], "}"}], ",", 
   RowBox[{"{", 
    RowBox[{"0.4853148744001671`", ",", 
     RowBox[{"{", 
      RowBox[{
       RowBox[{"{", 
        RowBox[{
         RowBox[{"0.03994361467631044`", "\[VeryThinSpace]", "+", 
          RowBox[{"0.`", " ", "\[ImaginaryI]"}]}], ",", 
         RowBox[{"0.05427728082066833`", "\[VeryThinSpace]", "+", 
          RowBox[{"0.`", " ", "\[ImaginaryI]"}]}], ",", 
         RowBox[{
          RowBox[{"-", "0.0042334457734691695`"}], "+", 
          RowBox[{"0.`", " ", "\[ImaginaryI]"}]}]}], "}"}], ",", 
       RowBox[{"{", 
        RowBox[{
         RowBox[{"0.05427728082066833`", "\[VeryThinSpace]", "+", 
          RowBox[{"0.`", " ", "\[ImaginaryI]"}]}], ",", 
         RowBox[{"0.09700578418939775`", "\[VeryThinSpace]", "+", 
          RowBox[{"0.`", " ", "\[ImaginaryI]"}]}], ",", 
         RowBox[{
          RowBox[{"-", "0.022941110861490758`"}], "+", 
          RowBox[{"0.`", " ", "\[ImaginaryI]"}]}]}], "}"}], ",", 
       RowBox[{"{", 
        RowBox[{
         RowBox[{
          RowBox[{"-", "0.0042334457734691695`"}], "+", 
          RowBox[{"0.`", " ", "\[ImaginaryI]"}]}], ",", 
         RowBox[{
          RowBox[{"-", "0.022941110861490758`"}], "+", 
          RowBox[{"0.`", " ", "\[ImaginaryI]"}]}], ",", 
         RowBox[{"0.013155305141603171`", "\[VeryThinSpace]", "+", 
          RowBox[{"0.`", " ", "\[ImaginaryI]"}]}]}], "}"}]}], "}"}], ",", 
     RowBox[{"{", 
      RowBox[{
       RowBox[{
        RowBox[{"-", "0.027383318351741497`"}], "+", 
        RowBox[{"0.`", " ", "\[ImaginaryI]"}]}], ",", 
       RowBox[{"0.02252883433310696`", "\[VeryThinSpace]", "+", 
        RowBox[{"0.`", " ", "\[ImaginaryI]"}]}], ",", 
       RowBox[{"0.030475210446343784`", "\[VeryThinSpace]", "+", 
        RowBox[{"0.`", " ", "\[ImaginaryI]"}]}]}], "}"}], ",", 
     RowBox[{"0.13950963326778731`", "\[VeryThinSpace]", "+", 
      RowBox[{"0.`", " ", "\[ImaginaryI]"}]}], ",", 
     RowBox[{"0.06735589981123119`", "\[VeryThinSpace]", "+", 
      RowBox[{"0.`", " ", "\[ImaginaryI]"}]}], ",", 
     RowBox[{"0.04011048447497634`", "\[VeryThinSpace]", "+", 
      RowBox[{"0.`", " ", "\[ImaginaryI]"}]}], ",", 
     RowBox[{"0.1667550486040423`", "\[VeryThinSpace]", "+", 
      RowBox[{"0.`", " ", "\[ImaginaryI]"}]}], ",", 
     RowBox[{"0.07505235200365568`", "\[VeryThinSpace]", "+", 
      RowBox[{"0.`", " ", "\[ImaginaryI]"}]}]}], "}"}], ",", 
   RowBox[{"{", 
    RowBox[{
     RowBox[{"-", "0.1801792909316558`"}], ",", 
     RowBox[{"{", 
      RowBox[{
       RowBox[{"{", 
        RowBox[{
         RowBox[{"0.04078779386593341`", "\[VeryThinSpace]", "+", 
          RowBox[{"0.`", " ", "\[ImaginaryI]"}]}], ",", 
         RowBox[{"0.005289685506224528`", "\[VeryThinSpace]", "+", 
          RowBox[{"0.`", " ", "\[ImaginaryI]"}]}], ",", 
         RowBox[{
          RowBox[{"-", "0.012635444877875605`"}], "+", 
          RowBox[{"0.`", " ", "\[ImaginaryI]"}]}]}], "}"}], ",", 
       RowBox[{"{", 
        RowBox[{
         RowBox[{"0.005289685506224528`", "\[VeryThinSpace]", "+", 
          RowBox[{"0.`", " ", "\[ImaginaryI]"}]}], ",", 
         RowBox[{"0.0076119711746842214`", "\[VeryThinSpace]", "+", 
          RowBox[{"0.`", " ", "\[ImaginaryI]"}]}], ",", 
         RowBox[{"0.043759977119355975`", "\[VeryThinSpace]", "+", 
          RowBox[{"0.`", " ", "\[ImaginaryI]"}]}]}], "}"}], ",", 
       RowBox[{"{", 
        RowBox[{
         RowBox[{
          RowBox[{"-", "0.012635444877875605`"}], "+", 
          RowBox[{"0.`", " ", "\[ImaginaryI]"}]}], ",", 
         RowBox[{"0.043759977119355975`", "\[VeryThinSpace]", "+", 
          RowBox[{"0.`", " ", "\[ImaginaryI]"}]}], ",", 
         RowBox[{"0.30149553095207127`", "\[VeryThinSpace]", "+", 
          RowBox[{"0.`", " ", "\[ImaginaryI]"}]}]}], "}"}]}], "}"}], ",", 
     RowBox[{"{", 
      RowBox[{
       RowBox[{
        RowBox[{"-", "0.019494606777689143`"}], "+", 
        RowBox[{"0.`", " ", "\[ImaginaryI]"}]}], ",", 
       RowBox[{"0.11017115366878663`", "\[VeryThinSpace]", "+", 
        RowBox[{"0.`", " ", "\[ImaginaryI]"}]}], ",", 
       RowBox[{
        RowBox[{"-", "0.016807579791025394`"}], "+", 
        RowBox[{"0.`", " ", "\[ImaginaryI]"}]}]}], "}"}], ",", 
     RowBox[{"0.34600960189452185`", "\[VeryThinSpace]", "+", 
      RowBox[{"0.`", " ", "\[ImaginaryI]"}]}], ",", 
     RowBox[{"0.12708575228589056`", "\[VeryThinSpace]", "+", 
      RowBox[{"0.`", " ", "\[ImaginaryI]"}]}], ",", 
     RowBox[{"0.34522172493721354`", "\[VeryThinSpace]", "+", 
      RowBox[{"0.`", " ", "\[ImaginaryI]"}]}], ",", 
     RowBox[{"0.12787362924319898`", "\[VeryThinSpace]", "+", 
      RowBox[{"0.`", " ", "\[ImaginaryI]"}]}], ",", 
     RowBox[{"0.17494764799634444`", "\[VeryThinSpace]", "+", 
      RowBox[{"0.`", " ", "\[ImaginaryI]"}]}]}], "}"}]}], "}"}]], "Output",
 CellChangeTimes->{{3.9677338584823484`*^9, 3.9677338773481917`*^9}, 
   3.967734335418567*^9, 3.967734471034809*^9, 3.967734516826571*^9, 
   3.967735149045272*^9, 3.967735630157144*^9, 3.9677359924327927`*^9, 
   3.967777340325852*^9, 3.967778543309395*^9, 3.9677787225113325`*^9, 
   3.967778828143505*^9, 3.9677835352435207`*^9, 3.9677923224441214`*^9, 
   3.967792365470168*^9, 3.9677924889120245`*^9, 3.967792525494893*^9, 
   3.9677926281973777`*^9, 3.9677927375724745`*^9, 3.9677930416527896`*^9, 
   3.967803092397289*^9, 3.9679018063606615`*^9, 3.9679018680683804`*^9, 
   3.967901915115367*^9, 3.967902025391472*^9, 3.9679494133845005`*^9, 
   3.9679497938877363`*^9, 3.967951724564401*^9, 3.967952576837843*^9, 
   3.9679531592326045`*^9, 3.9679637552428694`*^9, 3.9679639712003145`*^9, 
   3.967964314529281*^9, 3.967989471256238*^9, 3.967989906908731*^9, 
   3.9680445410274944`*^9, 3.968044861223958*^9, 3.968045145780842*^9, 
   3.968045190907873*^9, 3.968062216485462*^9, 3.968979402886653*^9, 
   3.9690980340085635`*^9, 3.9690995355121746`*^9, 3.969105759571334*^9, 
   3.9691061084285145`*^9, 3.969106138776871*^9, 3.969108939310465*^9, 
   3.969114337444982*^9, 3.9691943050389566`*^9, 3.969194351886161*^9, 
   3.9691946974720907`*^9, 3.969195713917594*^9, 3.9696830916212873`*^9, 
   3.9850816171227074`*^9, 3.9850816476868515`*^9},
 CellLabel->
  "Out[110]=",ExpressionUUID->"ce125104-2470-6742-bc4e-2bc171b67038"],

Cell[BoxData[
 RowBox[{"{", 
  RowBox[{
   RowBox[{"0.`", "\[VeryThinSpace]", "+", 
    RowBox[{"0.`", " ", "\[ImaginaryI]"}]}], ",", 
   RowBox[{
    RowBox[{"-", "1.0408340855860843`*^-17"}], "+", 
    RowBox[{"0.`", " ", "\[ImaginaryI]"}]}], ",", 
   RowBox[{
    RowBox[{"-", "1.0408340855860843`*^-17"}], "+", 
    RowBox[{"0.`", " ", "\[ImaginaryI]"}]}], ",", 
   RowBox[{
    RowBox[{"-", "8.326672684688674`*^-17"}], "+", 
    RowBox[{"0.`", " ", "\[ImaginaryI]"}]}], ",", 
   RowBox[{
    RowBox[{"-", "5.551115123125783`*^-17"}], "+", 
    RowBox[{"0.`", " ", "\[ImaginaryI]"}]}], ",", 
   RowBox[{
    RowBox[{"-", "2.0816681711721685`*^-17"}], "+", 
    RowBox[{"0.`", " ", "\[ImaginaryI]"}]}], ",", 
   RowBox[{
    RowBox[{"-", "6.938893903907228`*^-17"}], "+", 
    RowBox[{"0.`", " ", "\[ImaginaryI]"}]}], ",", 
   RowBox[{
    RowBox[{"-", "5.551115123125783`*^-17"}], "+", 
    RowBox[{"0.`", " ", "\[ImaginaryI]"}]}]}], "}"}]], "Output",
 CellChangeTimes->{{3.9677338584823484`*^9, 3.9677338773481917`*^9}, 
   3.967734335418567*^9, 3.967734471034809*^9, 3.967734516826571*^9, 
   3.967735149045272*^9, 3.967735630157144*^9, 3.9677359924327927`*^9, 
   3.967777340325852*^9, 3.967778543309395*^9, 3.9677787225113325`*^9, 
   3.967778828143505*^9, 3.9677835352435207`*^9, 3.9677923224441214`*^9, 
   3.967792365470168*^9, 3.9677924889120245`*^9, 3.967792525494893*^9, 
   3.9677926281973777`*^9, 3.9677927375724745`*^9, 3.9677930416527896`*^9, 
   3.967803092397289*^9, 3.9679018063606615`*^9, 3.9679018680683804`*^9, 
   3.967901915115367*^9, 3.967902025391472*^9, 3.9679494133845005`*^9, 
   3.9679497938877363`*^9, 3.967951724564401*^9, 3.967952576837843*^9, 
   3.9679531592326045`*^9, 3.9679637552428694`*^9, 3.9679639712003145`*^9, 
   3.967964314529281*^9, 3.967989471256238*^9, 3.967989906908731*^9, 
   3.9680445410274944`*^9, 3.968044861223958*^9, 3.968045145780842*^9, 
   3.968045190907873*^9, 3.968062216485462*^9, 3.968979402886653*^9, 
   3.9690980340085635`*^9, 3.9690995355121746`*^9, 3.969105759571334*^9, 
   3.9691061084285145`*^9, 3.969106138776871*^9, 3.969108939310465*^9, 
   3.969114337444982*^9, 3.9691943050389566`*^9, 3.969194351886161*^9, 
   3.9691946974720907`*^9, 3.969195713917594*^9, 3.9696830916212873`*^9, 
   3.9850816171227074`*^9, 3.9850816476868515`*^9},
 CellLabel->
  "Out[113]=",ExpressionUUID->"d73c4238-9cb0-df44-bea6-d07cb4d2bfa6"],

Cell[BoxData[
 GraphicsBox[{{}, {{InsetBox[
      GraphicsBox[{
        {RGBColor[1, 0, 0], Thickness[0.01], 
         LineBox[NCache[{{1.2727460818627605`, 0}, {
            1.2727460818627605`, Complex[-0.12348788244694484`, 0.]}}, {{
            1.2727460818627605`, 0}, {
            1.2727460818627605`, -0.12348788244694484`}}]]}, 
        {RGBColor[1, 0, 0], Thickness[0.01], 
         LineBox[NCache[{{0.6072519165309376, 0}, {
            0.6072519165309376, Complex[-0.014640138728010784`, 0.]}}, {{
            0.6072519165309376, 0}, {
            0.6072519165309376, -0.014640138728010784`}}]]}, 
        {RGBColor[1, 0, 0], Thickness[0.01], 
         LineBox[NCache[{{-0.5160949688549673, 0}, {-0.5160949688549673, 
             Complex[-0.028223631008017624`, 0.]}}, {{-0.5160949688549673, 
             0}, {-0.5160949688549673, -0.028223631008017624`}}]]}, 
        {RGBColor[1, 0, 0], Thickness[0.01], 
         LineBox[NCache[{{-1.1815891341867901`, 0}, {-1.1815891341867901`, 
             Complex[-0.0762754110691526, 0.]}}, {{-1.1815891341867901`, 
             0}, {-1.1815891341867901`, -0.0762754110691526}}]]}, 
        {RGBColor[1, 0, 0], Thickness[0.01], 
         LineBox[NCache[{{0.08902234325568881, 0}, {
            0.08902234325568881, Complex[-0.21341628335641363`, 0.]}}, {{
            0.08902234325568881, 0}, {
            0.08902234325568881, -0.21341628335641363`}}]]}, 
        {RGBColor[1, 0, 0], Thickness[0.01], 
         LineBox[NCache[{{-0.576471822076134, 0}, {-0.576471822076134, 
             Complex[-0.058437418229151356`, 0.]}}, {{-0.576471822076134, 
             0}, {-0.576471822076134, -0.058437418229151356`}}]]}, 
        {RGBColor[1, 0, 0], Thickness[0.01], 
         LineBox[NCache[{{0.4853148744001671, 0}, {
            0.4853148744001671, Complex[-0.13950963326778731`, 0.]}}, {{
            0.4853148744001671, 0}, {
            0.4853148744001671, -0.13950963326778731`}}]]}, 
        {RGBColor[1, 0, 0], Thickness[0.01], 
         LineBox[NCache[{{-0.1801792909316558, 0}, {-0.1801792909316558, 
             Complex[-0.34600960189452185`, 0.]}}, {{-0.1801792909316558, 
             0}, {-0.1801792909316558, -0.34600960189452185`}}]]}, 
        LineBox[{{1.2727460818627605`, 0}, {-1.1815891341867901`, 0}}]},
       AspectRatio->0.5,
       Axes->{True, False},
       PlotLabel->FormBox["\"L\"", TraditionalForm],
       PlotRange->All], {280., -156.45312500000003}, 
      ImageScaled[{0.5, 0.5}], {600., 312.90625000000006},
      BaseStyle->{Graphics3DBoxOptions -> {SphericalRegion -> False}}], 
     InsetBox[
      GraphicsBox[{
        {RGBColor[0, 1, 0], Thickness[0.01], 
         LineBox[NCache[{{1.2727460818627605`, 0}, {
            1.2727460818627605`, Complex[-0.3134595618425573, 0.]}}, {{
            1.2727460818627605`, 0}, {
            1.2727460818627605`, -0.3134595618425573}}]]}, 
        {RGBColor[0, 1, 0], Thickness[0.01], 
         LineBox[NCache[{{0.6072519165309376, 0}, {
            0.6072519165309376, Complex[-0.02199197816704309, 0.]}}, {{
            0.6072519165309376, 0}, {
            0.6072519165309376, -0.02199197816704309}}]]}, 
        {RGBColor[0, 1, 0], Thickness[0.01], 
         LineBox[NCache[{{-0.5160949688549673, 0}, {-0.5160949688549673, 
             Complex[-0.02152129814578524, 0.]}}, {{-0.5160949688549673, 
             0}, {-0.5160949688549673, -0.02152129814578524}}]]}, 
        {RGBColor[0, 1, 0], Thickness[0.01], 
         LineBox[NCache[{{-1.1815891341867901`, 0}, {-1.1815891341867901`, 
             Complex[-0.30749587044869725`, 0.]}}, {{-1.1815891341867901`, 
             0}, {-1.1815891341867901`, -0.30749587044869725`}}]]}, 
        {RGBColor[0, 1, 0], Thickness[0.01], 
         LineBox[NCache[{{0.08902234325568881, 0}, {
            0.08902234325568881, Complex[-0.09302581012126296, 0.]}}, {{
            0.08902234325568881, 0}, {
            0.08902234325568881, -0.09302581012126296}}]]}, 
        {RGBColor[0, 1, 0], Thickness[0.01], 
         LineBox[NCache[{{-0.576471822076134, 0}, {-0.576471822076134, 
             Complex[-0.048063829177532644`, 0.]}}, {{-0.576471822076134, 
             0}, {-0.576471822076134, -0.048063829177532644`}}]]}, 
        {RGBColor[0, 1, 0], Thickness[0.01], 
         LineBox[NCache[{{0.4853148744001671, 0}, {
            0.4853148744001671, Complex[-0.06735589981123119, 0.]}}, {{
            0.4853148744001671, 0}, {
            0.4853148744001671, -0.06735589981123119}}]]}, 
        {RGBColor[0, 1, 0], Thickness[0.01], 
         LineBox[
          NCache[{{-0.1801792909316558, 0}, {-0.1801792909316558, 
             Complex[-0.12708575228589056`, 0.]}}, {{-0.1801792909316558, 
             0}, {-0.1801792909316558, -0.12708575228589056`}}]]}, 
        LineBox[{{1.2727460818627605`, 0}, {-1.1815891341867901`, 0}}]},
       AspectRatio->0.5,
       Axes->{True, False},
       PlotLabel->FormBox["\"R\"", TraditionalForm],
       PlotRange->All], {840., -156.45312500000003}, 
      ImageScaled[{0.5, 0.5}], {600., 312.90625},
      BaseStyle->{Graphics3DBoxOptions -> {SphericalRegion -> False}}]}, {
     InsetBox[
      GraphicsBox[{
        {RGBColor[1, 
          NCache[
           Rational[1, 2], 0.5], 0], Thickness[0.01], 
         LineBox[NCache[{{1.2727460818627605`, 0}, {
            1.2727460818627605`, Complex[-0.23231451347576215`, 0.]}}, {{
            1.2727460818627605`, 0}, {
            1.2727460818627605`, -0.23231451347576215`}}]]}, 
        {RGBColor[1, 
          NCache[
           Rational[1, 2], 0.5], 0], Thickness[0.01], 
         LineBox[NCache[{{0.6072519165309376, 0}, {
            0.6072519165309376, Complex[-0.000647425575850992, 0.]}}, {{
            0.6072519165309376, 0}, {
            0.6072519165309376, -0.000647425575850992}}]]}, 
        {RGBColor[1, 
          NCache[
           Rational[1, 2], 0.5], 0], Thickness[0.01], 
         LineBox[NCache[{{-0.5160949688549673, 0}, {-0.5160949688549673, 
             Complex[-0.00040113270545199446`, 0.]}}, {{-0.5160949688549673, 
             0}, {-0.5160949688549673, -0.00040113270545199446`}}]]}, 
        {RGBColor[1, 
          NCache[
           Rational[1, 2], 0.5], 0], Thickness[0.01], 
         LineBox[NCache[{{-1.1815891341867901`, 0}, {-1.1815891341867901`, 
             Complex[-0.10093205471887434`, 0.]}}, {{-1.1815891341867901`, 
             0}, {-1.1815891341867901`, -0.10093205471887434`}}]]}, 
        {RGBColor[1, 
          NCache[
           Rational[1, 2], 0.5], 0], Thickness[0.01], 
         LineBox[NCache[{{0.08902234325568881, 0}, {
            0.08902234325568881, Complex[-0.22717386934380962`, 0.]}}, {{
            0.08902234325568881, 0}, {
            0.08902234325568881, -0.22717386934380962`}}]]}, 
        {RGBColor[1, 
          NCache[
           Rational[1, 2], 0.5], 0], Thickness[0.01], 
         LineBox[NCache[{{-0.576471822076134, 0}, {-0.576471822076134, 
             Complex[-0.053198794768061344`, 0.]}}, {{-0.576471822076134, 
             0}, {-0.576471822076134, -0.053198794768061344`}}]]}, 
        {RGBColor[1, 
          NCache[
           Rational[1, 2], 0.5], 0], Thickness[0.01], 
         LineBox[NCache[{{0.4853148744001671, 0}, {
            0.4853148744001671, Complex[-0.04011048447497634, 0.]}}, {{
            0.4853148744001671, 0}, {
            0.4853148744001671, -0.04011048447497634}}]]}, 
        {RGBColor[1, 
          NCache[
           Rational[1, 2], 0.5], 0], Thickness[0.01], 
         LineBox[NCache[{{-0.1801792909316558, 0}, {-0.1801792909316558, 
             Complex[-0.34522172493721354`, 0.]}}, {{-0.1801792909316558, 
             0}, {-0.1801792909316558, -0.34522172493721354`}}]]}, 
        LineBox[{{1.2727460818627605`, 0}, {-1.1815891341867901`, 0}}]},
       AspectRatio->0.5,
       Axes->{True, False},
       PlotLabel->FormBox["\"Lin1\"", TraditionalForm],
       PlotRange->All], {280., -469.359375}, ImageScaled[{0.5, 0.5}], {600., 312.90625},
      BaseStyle->{Graphics3DBoxOptions -> {SphericalRegion -> False}}], 
     InsetBox[
      GraphicsBox[{
        {RGBColor[0, 1, 1], Thickness[0.01], 
         LineBox[NCache[{{1.2727460818627605`, 0}, {
            1.2727460818627605`, Complex[-0.20463293081374, 0.]}}, {{
            1.2727460818627605`, 0}, {
            1.2727460818627605`, -0.20463293081374}}]]}, 
        {RGBColor[0, 1, 1], Thickness[0.01], 
         LineBox[NCache[{{0.6072519165309376, 0}, {
            0.6072519165309376, Complex[-0.0359846913192029, 0.]}}, {{
            0.6072519165309376, 0}, {
            0.6072519165309376, -0.0359846913192029}}]]}, 
        {RGBColor[0, 1, 1], Thickness[0.01],
[truncated: 529,804 more chars]
